# Supplementary material for: ROCS: a Reproducibility Index and Confidence Score for Interaction Proteomics Studies
Source: BMC Bioinformatics. 2012 Jun 8;13:128. doi: 10.1186/1471-2105-13-128 (PMC3568013; doi:10.1186/1471-2105-13-128)
Supplement: Additional file 3: Table S1 — ROCS lists of Indicator Prey Proteins (IPI) and Reproducible Experimental Replicates (RER) in all AP-MS control and bait experiments (each on a single Excel tab-sheet in a single file). [file 1471-2105-13-128-S3.xls]

## Sheet: PIP & RER
Control						CTNNBIP1						STK24						NME2						PPM1B						VHL
	Gene Symbol	IPI		RER			Gene Symbol	IPI		RER			Gene Symbol	IPI		RER			Gene Symbol	IPI		RER			Gene Symbol	IPI		RER			Gene Symbol	IPI		RER
1	PRMT5	IPI00064328	1	02FE14-11		1	HSPA1A;HSPA1B	IPI00304925	1	02JN21-07		1	HSPA1A;HSPA1B	IPI00304925	1	02AP11-27		1	KRT10	IPI00009865	1	02JN07-31		1	PRMT5	IPI00064328	1	02JN13-03		1	PRMT5	IPI00064328	1	02AP19-36
2	KRT1	IPI00220327	2	02FE22-01		2	CTNNB1	IPI00017292	2	02JN27-07		2	PRMT5	IPI00064328	2	02MR01-43		2	NME2	IPI00026260	2	02JL05-25		2	KRT10	IPI00009865	2	02MR15-26		2	CCT3	IPI00290770	2	02FE28-24
3	STK38	IPI00027251	3	02AP26-23		3	KRT10	IPI00009865	3	02JN06-04		3	STK24	IPI00002212	3	02MR01-44		3	NME1	IPI00012048	3	02JN06-31		3	PPM1B	IPI00026612	3	02MR07-27		3	KRT10	IPI00009865	3	02FE28-35
4	WDR77	IPI00012202	4	02FE15-22		4	HSPA1L	IPI00301277	4	02JL05-04		4	STRN4	IPI00003016				4	KRT1	IPI00220327	4	02JN20-22		4	WDR77	IPI00012202				4	CCT7	IPI00018465	4	02FE28-12
			5	02MY24-09		5	HSPA8	IPI00003865	5	02JN28-07		5	KRT1	IPI00220327							5	02JN21-22		5	STK38	IPI00027251				5	CCT8	IPI00302925	5	02MR14-47
			6	02MY03-07		6	HSPA9	IPI00007765				6	PDCD10	IPI00298558							6	02MY30-31		6	CLNS1A	IPI00004795				6	CCT6A	IPI00027626	6	02AP26-12
			7	02JN28-34		7	HSPA5	IPI00003362				7	HSPA1L	IPI00301277							7	02JN27-22		7	PPM1A	IPI00020950				7	CUL2	IPI00014311	7	02AP26-24
			8	02MY24-34		8	KRT9	IPI00019359				8	PREI3	IPI00386122							8	02JN28-23								8	TCP1	IPI00290566	8	02FE28-46
			9	02AP11-47		9	RPS27A;UBC;UBB	IPI00179330				9	STRN3	IPI00011461																9	WDR77	IPI00012202	9	02MR21-12
			10	02FE08-22		10	KRT1	IPI00220327				10	STRN	IPI00014456																10	CCT5	IPI00010720	10	02AP26-36
			11	02AP25-06		11	CTNNBIP1	IPI00025001				11	TRIM21	IPI00018971																11	CCT2	IPI00297779	11	02MR21-36
			12	02JN13-48								12	PPP2R1A	IPI00168184																12	NEDD8	IPI00020008
			13	02OC04-23								13	WDR77	IPI00012202																13	SNRPD3	IPI00017964
			14	02JN13-47								14	CLNS1A	IPI00004795																14	KRT1	IPI00220327
			15	02SE20-42								15	TUBB2C	IPI00007752																15	VHL	IPI00027969
			16	02SE27-26								16	SNRPB	IPI00027285
			17	02FE28-34								17	SNRPD3	IPI00017964
			18	02JN13-46								18	RIOK1	IPI00171257
			19	02MR08-47								19	SNRPD1	IPI00302850
			20	02SE13-42								20	STRN3	IPI00290309
			21	02FE20-21								21	PPP2CA	IPI00008380
			22	02FE22-23								22	TUBA1C	IPI00166768
			23	02JN13-50								23	FAM40A	IPI00549766
			24	02MY30-19								24	PRMT5	IPI00441473
			25	02AP26-11
			26	02FE15-01
			27	02MR06-11
			28	02MY31-24
			29	02MY31-11
			30	02JN06-09
			31	02JN28-35
			32	02JL05-88
			33	02JN14-41
			34	02JN13-45
			35	02SE27-24
			36	02JN13-52
			37	02AP25-04
			38	02AP25-11
			39	02JN07-29
			40	02JN28-36
			41	02SE05-08
			42	02JL19-58
			43	02JN13-51
			44	02JL05-87
			45	02JN28-37
			46	02JL05-85
			47	02MR28-35
			48	02OC25-21
			49	02AP25-35
			50	02JN21-37
			51	02FE13-31
			52	02MR06-18
			53	02FE13-11
			54	02MY24-11
			55	02AU29-08
			56	02MY24-47
			57	02AP25-01
			58	02MY10-02
			59	02SE13-38
			60	02JN14-44
			61	02AP04-36
			62	02OC04-29
			63	02JN28-40
			64	02AP04-11
			65	02SE20-31
			66	02JN14-47
			67	02MY30-57
			68	02JN21-40
			69	02FE28-11
			70	02MY02-03
			71	02JN14-46
			72	02JL05-89
			73	02SE13-41
			74	02JN28-38
			75	02FE14-47
			76	02MY30-39
			77	02SE13-43
			78	02FE27-01
			79	02JN28-43
			80	02AP10-47
			81	02MR21-11
			82	02SE13-37
			83	02JN13-54
			84	02JL05-64
			85	02JN06-29
			86	02AP10-31
			87	02MR14-23
			88	02SE13-40
			89	02FE20-01
			90	02JN06-39
			91	02JN28-41
			92	02MR28-47
			93	02SE19-14
			94	02JN13-53
			95	02JN28-39
			96	02JA18-36
			97	02MR13-30
			98	02MY24-22
			99	02MY31-36
			100	02MY30-09
			101	02MR06-04
			102	02FE27-24
			103	02MR20-15
			104	02JN21-35
			105	02JN13-09
			106	02MR15-23
			107	02MR21-47
			108	02NO22-21
			109	02MR21-23
			110	02FE13-21
			111	02MR13-01
			112	02MR13-02
			113	02AU29-12
			114	02MY10-08
			115	02MY03-12
			116	02NO01-12
			117	02OC09-10
			118	02MR08-11
			119	02FE22-15
			120	02AU01-11
			121	02FE07-35
			122	02MR07-47
			123	02AP26-35
			124	02SE27-34
