# Supplementary material for: ROCS: a Reproducibility Index and Confidence Score for Interaction Proteomics Studies
Source: BMC Bioinformatics. 2012 Jun 8;13:128. doi: 10.1186/1471-2105-13-128 (PMC3568013; doi:10.1186/1471-2105-13-128)
Supplement: Additional file 4: Table S2 — Biological validation of ROCS protein-protein interaction (PPI) scoring results for the Specific Prey Proteins between SAINT (Posterior Probability PSAINT), ComPASS (D − score) and our method ROCS (C − score) in all AP-MS bait experiments (each on a separate Excel tab-sheet in a single file). [file 1471-2105-13-128-S4.xls]

## Sheet: STK24
IPI	HGNC	C-score	BioGRID References								BioGRID References			ROCS
			#Publications	Experimental System	Pubmed ID	Experimental System	Pubmed ID	Experimental System	Pubmed ID		HGNC	Experimental.System	Pubmed.ID	IPI	HGNC	C-score
IPI00549766	FAM40A	1	2	Affinity Capture-MS	17353931	Affinity Capture-MS	18782753				APOD	Affinity Capture-MS	17353931
IPI00008380	PPP2CA	1	1	Affinity Capture-MS	18782753						CCT2	Affinity Capture-MS	18782753
IPI00290309	STRN3	1	2	Affinity Capture-MS	17353931	Affinity Capture-MS	18782753				CCT3	Affinity Capture-MS	18782753
IPI00294178	PPP2R1B	1	1	Affinity Capture-MS	18782753						CCT4	Affinity Capture-MS	18782753
IPI00304540	FAM40A	1	2	Affinity Capture-MS	17353931	Affinity Capture-MS	18782753				CCT5	Affinity Capture-MS	18782753
IPI00011461	STRN3	1	2	Affinity Capture-MS	17353931	Affinity Capture-MS	18782753				CCT6A	Affinity Capture-MS	18782753
IPI00168184	PPP2R1A	1	2	Affinity Capture-MS	17353931	Affinity Capture-MS	18782753				CCT7	Affinity Capture-MS	18782753
IPI00014456	STRN	1	3	Affinity Capture-MS	17353931	Affinity Capture-MS	18782753	Affinity Capture-MS	18782753		CCT8	Affinity Capture-MS	18782753
IPI00298558	PDCD10	1	3	Two-hybrid	16189514	Affinity Capture-MS	17353931	Affinity Capture-MS	18782753		CTTNBP2	Affinity Capture-MS	18782753
IPI00003016	STRN4	1	2	Affinity Capture-MS	17353931	Affinity Capture-MS	18782753				CTTNBP2NL	Affinity Capture-MS	18782753
IPI00002212	STK24	1									CTTNBP2NL	Affinity Capture-Western	18782753
IPI00386122	PREI3	0.984									DDX5	Affinity Capture-MS	17353931	IPI00017617	DDX5	0.333333
IPI00008527	RPLP1	0.771429									DSP	Affinity Capture-MS	17353931
IPI00017297	MATR3	0.666667									FABP5	Affinity Capture-MS	17353931
IPI00005300	FAM40B	0.666667	1	Affinity Capture-MS	18782753						FAM40A	Affinity Capture-MS	17353931	IPI00549766	FAM40A	1
IPI00071360	ACF	0.666667									FAM40A	Affinity Capture-MS	18782753	IPI00549766.1	FAM40A	1
IPI00554737	PPP2R1A	0.666667	2	Affinity Capture-MS	17353931	Affinity Capture-MS	18782753				FAM40B	Affinity Capture-MS	18782753	IPI00005300	FAM40B	0.666667
IPI00009057	G3BP2	0.666667	1	Affinity Capture-MS	17353931						FGFR1OP2	Affinity Capture-MS	18782753
IPI00470377	FAM40A	0.666667	2	Affinity Capture-MS	17353931	Affinity Capture-MS	18782753				G3BP2	Affinity Capture-MS	17353931	IPI00009057	G3BP2	0.666667
IPI00018140	SYNCRIP	0.65073	1	Affinity Capture-MS	17353931						HNRNPA3	Affinity Capture-MS	17353931
IPI00026691	SLMAP	0.65073	2	Affinity Capture-MS	17353931	Affinity Capture-MS	18782753				HNRNPH3	Affinity Capture-MS	17353931
IPI00011180	ZBTB24	0.619974	1	Affinity Capture-MS	17353931						JPH3	Affinity Capture-MS	17353931	IPI00166646	JPH3	0.333333
IPI00022744	CSE1L	0.619974									MCC	Affinity Capture-MS	17353931
IPI00215965	HNRPA1	0.619974									MOB4	Affinity Capture-MS	17353931
IPI00221091	RPS15A	0.619974									MOB4	Affinity Capture-MS	18782753
IPI00176692	hCG_2023776	0.590621									NEDD4	Reconstituted Complex	19953087
IPI00031812	YBX1	0.576441									PDCD10	Two-hybrid	16189514	IPI00298558	PDCD10	1
IPI00019459	MAP3K7IP1	0.562577									PDCD10	Affinity Capture-MS	17353931	IPI00298558.1	PDCD10	1
IPI00000494	RPL5	0.562577									PDCD10	Affinity Capture-MS	18782753	IPI00298558.2	PDCD10	1
IPI00179330	UBC	0.522782									PDCD6IP	Affinity Capture-MS	17353931	IPI00246058	PDCD6IP	0.333333
IPI00029744	SSBP1	0.485482									PPP2CA	Affinity Capture-MS	18782753	IPI00008380	PPP2CA	1
IPI00159899	ANKFY1	0.485482									PPP2CB	Affinity Capture-MS	17353931
IPI00479217	HNRPU	0.461889									PPP2R1A	Affinity Capture-MS	17353931	IPI00168184	PPP2R1A	1
IPI00301277	HSPA1L	0.40113									PPP2R1A	Affinity Capture-MS	18782753	IPI00168184.1	PPP2R1A	1
IPI00003362	HSPA5	0.386412									PPP2R1B	Affinity Capture-MS	18782753	IPI00294178	PPP2R1B	1
IPI00171257	RIOK1	0.385475									SIKE1	Affinity Capture-MS	18782753
IPI00304925	HSPA1A;HSPA1B	0.385475									SLMAP	Affinity Capture-MS	17353931	IPI00026691	SLMAP	0.65073
IPI00011134	HSPA7	0.376446									SLMAP	Affinity Capture-MS	18782753	IPI00026691.1	SLMAP	0.65073
IPI00017963	SNRPD2	0.355191									STK25	Affinity Capture-MS	17353931
IPI00000115	CNIH4	0.333333									STRN	Affinity Capture-MS	17353931	IPI00014456	STRN	1
IPI00651755	LOC392510	0.333333									STRN	Affinity Capture-MS	18782753	IPI00014456.1	STRN	1
IPI00030706	AHSA1	0.333333									STRN	Affinity Capture-Western	18782753	IPI00014456.2	STRN	1
IPI00168656	-	0.333333									STRN3	Affinity Capture-MS	17353931	IPI00290309	STRN3	1
IPI00167447	FHAD1	0.333333									STRN3	Affinity Capture-MS	18782753	IPI00290309.1	STRN3	1
IPI00306682	UNC84A	0.333333									STRN4	Affinity Capture-MS	17353931	IPI00003016	STRN4	1
IPI00396145	PIP5K3	0.333333									STRN4	Affinity Capture-MS	18782753	IPI00003016.1	STRN4	1
IPI00183065	CC2D1A	0.333333									SYNCRIP	Affinity Capture-MS	17353931	IPI00018140	SYNCRIP	0.65073
IPI00016284	ZNF403	0.333333									TCP1	Affinity Capture-MS	18782753
IPI00306129	TG	0.333333									TRAF3IP3	Affinity Capture-MS	18782753
IPI00412965	LPAL2;LOC732058	0.333333									TRAF3IP3	Affinity Capture-Western	18782753
IPI00795650	-	0.333333									UBC	Affinity Capture-MS	21890473
IPI00008504	CA14	0.333333									ZBTB24	Affinity Capture-MS	17353931	IPI00011180	ZBTB24	0.619974
IPI00045913	DNM1DN8-2	0.333333
IPI00375682	NRK	0.333333
IPI00001735	NCOR2	0.333333
IPI00607649	CCDC29;ANKRD20A2	0.333333
IPI00166646	JPH3	0.333333	1	Affinity Capture-MS	17353931
IPI00015695	C11orf63	0.333333
IPI00783333	FLJ46361	0.333333
IPI00008982	ALDH18A1	0.333333
IPI00419373	HNRPA3	0.333333
IPI00105407	AKR1B10	0.333333
IPI00852994	-	0.333333
IPI00217493	MB	0.333333
IPI00017617	DDX5	0.333333	1	Affinity Capture-MS	17353931
IPI00246058	PDCD6IP	0.333333	1	Affinity Capture-MS	17353931
IPI00015504	KIAA1822L	0.333333
IPI00413868	C6orf60	0.333333
IPI00744647	NWD1	0.333333
IPI00006283	TAOK2	0.333333
IPI00783320	REM2	0.333333
IPI00747346	KIAA1909	0.333333
IPI00334775	HSP90AB1	0.320398
IPI00658203	C9orf84	0.317585
IPI00030531	SLMAP	0.317585	2	Affinity Capture-MS	17353931	Affinity Capture-MS	18782753
IPI00301263	CAD	0.317585
IPI00002286	ANKRD11	0.317585
IPI00219740	MCM7	0.317585
IPI00013877	HNRPH3	0.317585
IPI00021759	LOC220594	0.317585
IPI00001712	CTNNA3	0.317585
IPI00100160	CAND1	0.317585
IPI00005198	ILF2	0.317585
IPI00216922	KCNK6	0.317585
IPI00006980	C14orf166	0.302564
IPI00009841	EWSR1	0.302564
IPI00374686	-	0.302564
IPI00166768	TUBA1C	0.298429
IPI00018971	TRIM21	0.291667
IPI00012079	EIF4B	0.286263
IPI00175107	SLC25A41	0.27451
IPI00031801	CSDA	0.270066
IPI00465248	ENO1	0.262172
IPI00410590	LSM14A	0.261391
IPI00026781	FASN	0.261391
IPI00472102	HSPD1	0.248826
IPI00020127	RPA1	0.248826
IPI00183526	NCL	0.248826
IPI00003865	HSPA8	0.239269
IPI00025329	RPL19	0.236782
IPI00298887	STAT3	0.236782
IPI00293655	DDX1	0.203463
IPI00302850	SNRPD1	0.198068
IPI00007752	TUBB2C	0.198068
IPI00219217	LDHB	0.183333
IPI00375731	RBM10	0.176871
IPI00025447	EEF1A1	0.176871
IPI00000875	EEF1G	0.164659
IPI00027285	SNRPB	0.158879
IPI00305289	KIF11	0.155819
IPI00014264	CENTB2	0.155819
IPI00017964	SNRPD3	0.148148

## Sheet: VHL
IPI	HGNC	C-score	BioGRID References																																						BioGRID References			ROCS
			#Publications	Experimental System	Pubmed ID	Experimental System	Pubmed ID	Experimental System	Pubmed ID	Experimental System	Pubmed ID	Experimental System	Pubmed ID	Experimental System	Pubmed ID	Experimental System	Pubmed ID	Experimental System	Pubmed ID	Experimental System	Pubmed ID	Experimental System	Pubmed ID	Experimental System	Pubmed ID	Experimental System	Pubmed ID	Experimental System	Pubmed ID	Experimental System	Pubmed ID	Experimental System	Pubmed ID	Experimental System	Pubmed ID	Experimental System	Pubmed ID	Experimental System	Pubmed ID		HGNC	Experimental.System	Pubmed.ID	IPI	HGNC	C-score
IPI00290770	CCT3	1	2	Affinity Capture-Western	11865071	Affinity Capture-MS	21942715																																		ACTB	Affinity Capture-MS	21942715
IPI00014311	CUL2	1	18	Affinity Capture-MS	21942715	Affinity Capture-MS	17353931	Affinity Capture-Western	10587522	Reconstituted Complex	11384984	Affinity Capture-Western	19030229	Affinity Capture-Western	18173839	Affinity Capture-Western	17439941	Affinity Capture-Western	16611863	Affinity Capture-Western	15966899	Affinity Capture-Western	12048197	Affinity Capture-Western	12604794	Affinity Capture-Western	11865071	Affinity Capture-Western	10823831	Reconstituted Complex	10421634	Affinity Capture-Western	10421634	Affinity Capture-Western	17132228	Affinity Capture-Western	20049704	Affinity Capture-Western	15060148		ADRB2	Affinity Capture-Western	19584355
IPI00020008	NEDD8	0.984	2	Affinity Capture-MS	17353931	Affinity Capture-Western	15060148																																		ANKRD40	Affinity Capture-MS	21942715
IPI00027969	VHL	0.984	1	Affinity Capture-MS	21942715																																				APRT	Affinity Capture-MS	17353931
IPI00018465	CCT7	0.968254	1	Affinity Capture-MS	21942715																																				ATM	Affinity Capture-Western	16678111
IPI00010720	CCT5	0.9375	1	Affinity Capture-MS	21942715																																				ATXN2	Affinity Capture-MS	17353931
IPI00290566	TCP1	0.9375	1	Affinity Capture-MS	21942715																																				BSG	Affinity Capture-MS	21942715
IPI00027626	CCT6A	0.922481	1	Affinity Capture-MS	21942715																																				C16orf61	Affinity Capture-MS	21942715
IPI00302925	CCT8	0.922481	1	Affinity Capture-MS	21942715																																				CAB39	Affinity Capture-MS	17353931
IPI00013109	LOC644540	0.909091																																							CCDC59	Affinity Capture-MS	17353931
IPI00300341	TCEB1	0.909091	15	Affinity Capture-MS	17353931	Reconstituted Complex	10587522	Two-hybrid	8674032	Co-crystal Structure	12004076	Reconstituted Complex	11739384	Affinity Capture-Western	19030229	Affinity Capture-Western	18305400	Reconstituted Complex	17558023	Affinity Capture-Western	17558023	Affinity Capture-Western	12604794	Affinity Capture-Western	10823831	Reconstituted Complex	10421634	Affinity Capture-Western	15060148	Affinity Capture-MS	21942715	Reconstituted Complex	17244529								CCDC82	Affinity Capture-MS	17353931
IPI00026670	TCEB2	0.909091	12	Affinity Capture-MS	17353931	Reconstituted Complex	10587522	Affinity Capture-Western	10587522	Co-crystal Structure	12004076	Affinity Capture-Western	19030229	Affinity Capture-Western	18173839	Affinity Capture-Western	12048197	Affinity Capture-Western	12048197	Affinity Capture-Western	10823831	Affinity Capture-Western	20049704	Affinity Capture-Western	15060148	Affinity Capture-MS	21942715														CCT2	Affinity Capture-MS	21942715	IPI00297779	CCT2	0.810219
IPI00302927	CCT4	0.877395	1	Affinity Capture-MS	21942715																																				CCT3	Affinity Capture-Western	11865071	IPI00290770	CCT3	1
IPI00297779	CCT2	0.810219	1	Affinity Capture-MS	21942715																																				CCT3	Affinity Capture-MS	21942715	IPI00290770.1	CCT3	1
IPI00784090	CCT8	0.545455	1	Affinity Capture-MS	21942715																																				CCT4	Affinity Capture-MS	21942715	IPI00302927	CCT4	0.877395
IPI00007188	SLC25A5	0.544013																																							CCT5	Affinity Capture-MS	21942715	IPI00010720	CCT5	0.9375
IPI00017373	RPA3	0.499122	1	Affinity Capture-MS	17353931																																				CCT6A	Affinity Capture-MS	21942715	IPI00027626	CCT6A	0.922481
IPI00003386	RBX1	0.454545	4	Affinity Capture-MS	17353931	Affinity Capture-Western	16325183	Affinity Capture-Western	12048197	Affinity Capture-Western	12604794																														CCT7	Affinity Capture-MS	21942715	IPI00018465	CCT7	0.968254
IPI00152881	SHROOM3	0.380471																																							CCT8	Affinity Capture-MS	21942715	IPI00302925	CCT8	0.922481
IPI00014424	EEF1A2	0.305643																																							CDK2	Affinity Capture-MS	17353931
IPI00020127	RPA1	0.278227																																							CDKN2A	Affinity Capture-MS	21942715
IPI00167800	-	0.272727																																							CDKN2A	Affinity Capture-Western	21942715
IPI00167576	-	0.272727																																							CDO1	Affinity Capture-MS	17353931
IPI00744315	CCT3	0.272727	2	Affinity Capture-Western	11865071	Affinity Capture-MS	21942715																																		CHMP2B	Affinity Capture-MS	17353931
IPI00401291	LOC642399	0.272727																																							CNTF	Affinity Capture-MS	17353931
IPI00216164	EHHADH	0.257061																																							COL4A1	Affinity Capture-MS	21942715
IPI00006510	TUBB1	0.245302																																							COL4A2	Affinity Capture-MS	21942715
IPI00180675	TUBA1A	0.242628	1	Affinity Capture-MS	21942715																																				COL4A3	Affinity Capture-MS	21942715
IPI00657699	MUC19	0.24227																																							COL4A5	Affinity Capture-MS	21942715
IPI00027481	ABCB1	0.181818																																							COL4A6	Affinity Capture-MS	21942715
IPI00216001	BCL2L12	0.181818																																							COL6A1	Affinity Capture-MS	21942715
IPI00302028	CDC37L1	0.181818																																							CRTAP	Affinity Capture-MS	21942715
IPI00003935	HIST2H2BE	0.181818																																							CSTB	Affinity Capture-MS	17353931
IPI00289819	IGF2R	0.181818																																							CSTF3	Affinity Capture-MS	17353931
IPI00737104	LOC651758	0.181818																																							CUL2	Reconstituted Complex	10421634	IPI00014311	CUL2	1
IPI00552328	PPP2R3B	0.181818																																							CUL2	Affinity Capture-Western	10421634	IPI00014311.1	CUL2	1
IPI00183046	PTPN6	0.181818																																							CUL2	Affinity Capture-Western	10587522	IPI00014311.2	CUL2	1
IPI00216298	TXN	0.181818	1	Affinity Capture-MS	17353931																																				CUL2	Affinity Capture-Western	10823831	IPI00014311.3	CUL2	1
IPI00017454	-	0.166507																																							CUL2	Reconstituted Complex	11384984	IPI00014311.4	CUL2	1
IPI00025447	EEF1A1	0.154988																																							CUL2	Affinity Capture-Western	11865071	IPI00014311.5	CUL2	1
IPI00026272	HIST1H2AB;HIST1H2AE	0.152189																																							CUL2	Affinity Capture-Western	12048197	IPI00014311.6	CUL2	1
IPI00179330	UBC	0.148246	5	Reconstituted Complex	10421634	Affinity Capture-Western	10421634	Affinity Capture-Western	20844582	Affinity Capture-MS	21139048	Affinity Capture-MS	21890473																												CUL2	Affinity Capture-Western	12604794	IPI00014311.7	CUL2	1
IPI00017964	SNRPD3	0.148148																																							CUL2	Affinity Capture-Western	15060148	IPI00014311.8	CUL2	1
																																									CUL2	Affinity Capture-Western	15966899	IPI00014311.9	CUL2	1
																																									CUL2	Affinity Capture-Western	16611863	IPI00014311.10	CUL2	1
																																									CUL2	Affinity Capture-Western	17132228	IPI00014311.11	CUL2	1
																																									CUL2	Affinity Capture-MS	17353931	IPI00014311.12	CUL2	1
																																									CUL2	Affinity Capture-Western	17439941	IPI00014311.13	CUL2	1
																																									CUL2	Affinity Capture-Western	18173839	IPI00014311.14	CUL2	1
																																									CUL2	Affinity Capture-Western	19030229	IPI00014311.15	CUL2	1
																																									CUL2	Affinity Capture-Western	20049704	IPI00014311.16	CUL2	1
																																									CUL2	Affinity Capture-MS	21942715	IPI00014311.17	CUL2	1
																																									CUL5	Reconstituted Complex	11384984
																																									CYBA	Affinity Capture-Western	17200123
																																									DDX17	Affinity Capture-MS	21942715
																																									DDX3X	Affinity Capture-MS	21942715
																																									DDX3Y	Affinity Capture-MS	21942715
																																									DDX5	Affinity Capture-MS	21942715
																																									DGKZ	Co-localization	17350623
																																									DGKZ	Affinity Capture-Western	17350623
																																									DNAJA1	Affinity Capture-MS	21942715
																																									DNAJA2	Affinity Capture-MS	21942715
																																									DNAJA3	Reconstituted Complex	15805242
																																									DNAJA3	Affinity Capture-Western	15805242
																																									DNAJA3	Affinity Capture-MS	21942715
																																									DVL2	Biochemical Activity	20639871
																																									EIF5A	Affinity Capture-MS	21942715
																																									EIF5A2	Affinity Capture-MS	21942715
																																									EP300	Affinity Capture-Western	16678111
																																									EPAS1	Affinity Capture-Western	10823831
																																									EPAS1	Reconstituted Complex	10823831
																																									EPAS1	Affinity Capture-Western	10878807
																																									EPAS1	Affinity Capture-Western	11331613
																																									EPAS1	Affinity Capture-Western	12604794
																																									EPAS1	Affinity Capture-Western	17967880
																																									EPHA4	Affinity Capture-MS	21942715
																																									FASTKD3	Affinity Capture-MS	21942715
																																									FLNA	Two-hybrid	8674032
																																									FLNA	Two-hybrid	12169691
																																									FN1	Affinity Capture-Western	9651579
																																									FN1	Affinity Capture-Western	15060148
																																									FN1	Affinity Capture-MS	21942715
																																									FSCN1	Affinity Capture-MS	17353931
																																									GLT25D1	Affinity Capture-MS	21942715
																																									GRN	Affinity Capture-MS	21942715
																																									GRWD1	Affinity Capture-MS	21942715
																																									HAS1	Affinity Capture-MS	17353931
																																									HDAC1	Reconstituted Complex	11641274
																																									HDAC2	Reconstituted Complex	11641274
																																									HDAC3	Reconstituted Complex	11641274
																																									HIF1A	Affinity Capture-Western	10823831
																																									HIF1A	Reconstituted Complex	10823831
																																									HIF1A	Reconstituted Complex	10878807
																																									HIF1A	Reconstituted Complex	10944113
																																									HIF1A	Biochemical Activity	10973499
																																									HIF1A	Affinity Capture-Western	10973499
																																									HIF1A	Affinity Capture-Western	11292861
																																									HIF1A	Reconstituted Complex	11292861
																																									HIF1A	Affinity Capture-Western	11331613
																																									HIF1A	Reconstituted Complex	11504942
																																									HIF1A	Affinity Capture-Western	11504942
																																									HIF1A	Protein-peptide	11566883
																																									HIF1A	Biochemical Activity	11566883
																																									HIF1A	Reconstituted Complex	11641274
																																									HIF1A	Affinity Capture-Western	11865071
																																									HIF1A	Co-crystal Structure	12004076
																																									HIF1A	Co-crystal Structure	12050673
																																									HIF1A	Reconstituted Complex	12050673
																																									HIF1A	Affinity Capture-Western	12464182
																																									HIF1A	Reconstituted Complex	12538644
																																									HIF1A	Reconstituted Complex	12606543
																																									HIF1A	Affinity Capture-Western	12682018
																																									HIF1A	Affinity Capture-Western	12808024
																																									HIF1A	Affinity Capture-Western	12925778
																																									HIF1A	Protein-peptide	12925778
																																									HIF1A	Affinity Capture-Western	14556007
																																									HIF1A	Affinity Capture-Western	14600153
																																									HIF1A	Affinity Capture-Western	14691445
																																									HIF1A	Biochemical Activity	15060148
																																									HIF1A	Reconstituted Complex	15721254
																																									HIF1A	Affinity Capture-Western	15805242
																																									HIF1A	Affinity Capture-Western	16278378
																																									HIF1A	Affinity Capture-Western	16611863
																																									HIF1A	Affinity Capture-Western	17047048
																																									HIF1A	Affinity Capture-Western	17132228
																																									HIF1A	Reconstituted Complex	17558023
																																									HIF1A	Affinity Capture-Western	17558023
																																									HIF1A	Affinity Capture-Western	17973296
																																									HIF1A	Affinity Capture-Western	17981124
																																									HIF1A	Reconstituted Complex	17981124
																																									HIF1A	Reconstituted Complex	18264140
																																									HIF1A	Reconstituted Complex	18305400
																																									HIF1A	Reconstituted Complex	18426857
																																									HIF1A	Affinity Capture-Western	18694926
																																									HIF1A	Affinity Capture-Western	18985005
																																									HIF1A	Affinity Capture-MS	19940151
																																									HIF1A	Affinity Capture-Western	20049704
																																									HIF1A	Affinity Capture-Western	20724477
																																									HIF1A	Affinity Capture-Western	21332579
																																									HIF1A	Reconstituted Complex	21335603
																																									HIF1A	Reconstituted Complex	21358672
																																									HIF1AN	Reconstituted Complex	11641274
																																									HIF3A	Reconstituted Complex	12538644
																																									HIF3A	Affinity Capture-Western	12538644
																																									HIST1H2BC	Affinity Capture-MS	17353931
																																									HNRNPA1	Affinity Capture-MS	21942715
																																									HNRNPA2B1	Affinity Capture-Western	11517223
																																									HNRNPA2B1	Affinity Capture-MS	21942715
																																									HNRNPA3	Affinity Capture-MS	21942715
																																									HNRNPAB	Affinity Capture-MS	21942715
																																									HNRNPC	Affinity Capture-MS	21942715
																																									HNRNPD	Affinity Capture-MS	21942715
																																									HNRNPH1	Affinity Capture-MS	21942715
																																									HNRNPH2	Affinity Capture-MS	21942715
																																									HNRNPK	Affinity Capture-MS	21942715
																																									HNRNPL	Affinity Capture-MS	21942715
																																									HNRNPM	Affinity Capture-MS	21942715
																																									HNRNPR	Affinity Capture-MS	21942715
																																									HNRNPU	Affinity Capture-MS	21942715
																																									HNRPDL	Affinity Capture-MS	21942715
																																									HNRPLL	Affinity Capture-MS	21942715
																																									HSPA8	Affinity Capture-MS	21942715
																																									IARS	Affinity Capture-MS	17353931
																																									IMPDH2	Affinity Capture-MS	17353931
																																									IREB2	Affinity Capture-Western	15777842
																																									IVNS1ABP	Affinity Capture-MS	21942715
																																									JMJD1C	Affinity Capture-MS	17353931
																																									KAT2B	Affinity Capture-Western	16678111
																																									KNTC1	Affinity Capture-MS	17353931
																																									LEPRE1	Affinity Capture-MS	21942715
																																									MCC	Affinity Capture-MS	17353931
																																									MCM7	Reconstituted Complex	21658608
																																									MCM7	Affinity Capture-Western	21658608
																																									MIF	Affinity Capture-MS	21942715
																																									MOB4	Affinity Capture-MS	17353931
																																									MYBBP1A	Far Western	21386990
																																									MYBBP1A	Affinity Capture-MS	21386990
																																									MYL12A	Affinity Capture-MS	17353931
																																									Myog	Affinity Capture-Western	17344222
																																									NEDD8	Affinity Capture-Western	15060148	IPI00020008	NEDD8	0.984
																																									NEDD8	Affinity Capture-MS	17353931	IPI00020008.1	NEDD8	0.984
																																									NKRF	Affinity Capture-MS	21942715
																																									NR4A1	Affinity Capture-Western	18305400
																																									NR4A1	Reconstituted Complex	18305400
																																									OSR1	Affinity Capture-Western	16511565
																																									PAPSS2	Affinity Capture-MS	17353931
																																									PARP1	Affinity Capture-MS	21942715
																																									PCMT1	Affinity Capture-MS	17353931
																																									PFAS	Affinity Capture-MS	17353931
																																									PHF17	Two-hybrid	12169691
																																									PHF17	Affinity Capture-Western	12169691
																																									PHF17	Affinity Capture-Western	14973063
																																									PHF17	Reconstituted Complex	14973063
																																									PIN1	Affinity Capture-MS	17353931
																																									PKD1L3	Affinity Capture-MS	17353931
																																									PLOD2	Affinity Capture-MS	21942715
																																									PLOD3	Affinity Capture-MS	21942715
																																									POLR2A	Protein-peptide	12604794
																																									POLR2A	Affinity Capture-Western	12604794
																																									POLR2A	Affinity Capture-Western	18285459
																																									POLR2G	Two-hybrid	12912922
																																									POLR2G	Reconstituted Complex	12912922
																																									POLR2G	Affinity Capture-Western	12912922
																																									PPIB	Affinity Capture-MS	17353931
																																									PPM1B	Affinity Capture-MS	21942715
																																									PRKCI	Biochemical Activity	11574546
																																									PRMT3	Affinity Capture-Western	21942715
																																									PSMB1	Affinity Capture-MS	17353931
																																									PSMB3	Affinity Capture-MS	17353931
																																									PSMC3	Two-hybrid	14556007
																																									PSMC3	Affinity Capture-Western	14556007
																																									PSMD13	Affinity Capture-MS	17353931
																																									RAB1B	Affinity Capture-MS	17353931
																																									RALYL	Affinity Capture-MS	21942715
																																									RASGRP1	Affinity Capture-MS	17353931
																																									RBBP4	Affinity Capture-MS	21942715
																																									RBBP7	Affinity Capture-MS	21942715
																																									RBX1	Affinity Capture-Western	12048197	IPI00003386	RBX1	0.454545
																																									RBX1	Affinity Capture-Western	12604794	IPI00003386.1	RBX1	0.454545
																																									RBX1	Affinity Capture-Western	16325183	IPI00003386.2	RBX1	0.454545
																																									RBX1	Affinity Capture-MS	17353931	IPI00003386.3	RBX1	0.454545
																																									RHOC	Affinity Capture-MS	17353931
																																									RIT1	Affinity Capture-Western	19030229
																																									RPA3	Affinity Capture-MS	17353931	IPI00017373	RPA3	0.499122
																																									RPL10A	Affinity Capture-MS	21942715
																																									RPL12	Affinity Capture-MS	21942715
																																									RPL14	Affinity Capture-MS	21942715
																																									RPL18A	Affinity Capture-MS	21942715
																																									RPL30	Affinity Capture-MS	21942715
																																									RPL7A	Affinity Capture-MS	21942715
																																									RPLP0	Affinity Capture-MS	21942715
																																									RPS11	Affinity Capture-MS	21942715
																																									RPS14	Affinity Capture-MS	21942715
																																									RPS15A	Affinity Capture-MS	21942715
																																									RPS17	Affinity Capture-MS	21942715
																																									RPS2	Affinity Capture-MS	21942715
																																									RPS27	Affinity Capture-MS	21942715
																																									RPS27L	Affinity Capture-MS	21942715
																																									RPS3	Affinity Capture-MS	21942715
																																									RPS3A	Affinity Capture-MS	21942715
																																									RPS5	Affinity Capture-MS	21942715
																																									RPS9	Affinity Capture-MS	17353931
																																									RPSA	Affinity Capture-MS	21942715
																																									SAP130	Affinity Capture-Western	18173839
																																									SAT2	Reconstituted Complex	17558023
																																									SKP2	Affinity Capture-Western	21358672
																																									SKP2	Reconstituted Complex	21358672
																																									SNRNP70	Affinity Capture-MS	21942715
																																									SPRY2	Affinity Capture-Western	22006925
																																									STK16	Affinity Capture-MS	17353931
																																									STK38	Affinity Capture-MS	21942715
																																									STUB1	Affinity Capture-MS	21942715
																																									TAGLN2	Affinity Capture-MS	17353931
																																									TARS	Affinity Capture-MS	17353931
																																									TCEB1	Two-hybrid	8674032	IPI00300341	TCEB1	0.909091
																																									TCEB1	Reconstituted Complex	10421634	IPI00300341.1	TCEB1	0.909091
																																									TCEB1	Reconstituted Complex	10587522	IPI00300341.2	TCEB1	0.909091
																																									TCEB1	Affinity Capture-Western	10823831	IPI00300341.3	TCEB1	0.909091
																																									TCEB1	Reconstituted Complex	11739384	IPI00300341.4	TCEB1	0.909091
																																									TCEB1	Co-crystal Structure	12004076	IPI00300341.5	TCEB1	0.909091
																																									TCEB1	Affinity Capture-Western	12604794	IPI00300341.6	TCEB1	0.909091
																																									TCEB1	Affinity Capture-Western	15060148	IPI00300341.7	TCEB1	0.909091
																																									TCEB1	Reconstituted Complex	17244529	IPI00300341.8	TCEB1	0.909091
																																									TCEB1	Affinity Capture-MS	17353931	IPI00300341.9	TCEB1	0.909091
																																									TCEB1	Reconstituted Complex	17558023	IPI00300341.10	TCEB1	0.909091
																																									TCEB1	Affinity Capture-Western	17558023	IPI00300341.11	TCEB1	0.909091
																																									TCEB1	Affinity Capture-Western	18305400	IPI00300341.12	TCEB1	0.909091
																																									TCEB1	Affinity Capture-Western	19030229	IPI00300341.13	TCEB1	0.909091
																																									TCEB1	Affinity Capture-MS	21942715	IPI00300341.14	TCEB1	0.909091
																																									TCEB2	Reconstituted Complex	10587522	IPI00026670	TCEB2	0.909091
																																									TCEB2	Affinity Capture-Western	10587522	IPI00026670.1	TCEB2	0.909091
																																									TCEB2	Affinity Capture-Western	10823831	IPI00026670.2	TCEB2	0.909091
																																									TCEB2	Co-crystal Structure	12004076	IPI00026670.3	TCEB2	0.909091
																																									TCEB2	Affinity Capture-Western	12048197	IPI00026670.4	TCEB2	0.909091
																																									TCEB2	Affinity Capture-Western	12604794	IPI00026670.5	TCEB2	0.909091
																																									TCEB2	Affinity Capture-Western	15060148	IPI00026670.6	TCEB2	0.909091
																																									TCEB2	Affinity Capture-MS	17353931	IPI00026670.7	TCEB2	0.909091
																																									TCEB2	Affinity Capture-Western	18173839	IPI00026670.8	TCEB2	0.909091
																																									TCEB2	Affinity Capture-Western	19030229	IPI00026670.9	TCEB2	0.909091
																																									TCEB2	Affinity Capture-Western	20049704	IPI00026670.10	TCEB2	0.909091
																																									TCEB2	Affinity Capture-MS	21942715	IPI00026670.11	TCEB2	0.909091
																																									TCEB3	Affinity Capture-Western	12048197
																																									TCP1	Affinity Capture-MS	21942715	IPI00290566	TCP1	0.9375
																																									TGFB1I1	Affinity Capture-MS	17353931
																																									TP53	Affinity Capture-Western	16678111
																																									TP53	Reconstituted Complex	16678111
																																									TP53	Affinity Capture-MS	21942715
																																									TP53	Affinity Capture-Western	21942715
																																									TPT1	Affinity Capture-MS	17353931
																																									TRAFD1	Affinity Capture-MS	21942715
																																									TRIM28	Reconstituted Complex	12682018
																																									TUBA1A	Affinity Capture-MS	21942715	IPI00180675	TUBA1A	0.242628
																																									TUBA3C	Affinity Capture-MS	21942715
																																									TUBA3D	Affinity Capture-MS	21942715
																																									TUBA3E	Affinity Capture-MS	21942715
																																									TUBA4A	Affinity Capture-MS	21942715
																																									TUBB4B	Affinity Capture-MS	21942715
																																									TXN	Affinity Capture-MS	17353931	IPI00216298	TXN	0.181818
																																									UBC	Reconstituted Complex	10421634	IPI00179330	UBC	0.148246
																																									UBC	Affinity Capture-Western	10421634	IPI00179330.1	UBC	0.148246
																																									UBC	Affinity Capture-Western	20844582	IPI00179330.2	UBC	0.148246
																																									UBC	Affinity Capture-MS	21139048	IPI00179330.3	UBC	0.148246
																																									UBC	Affinity Capture-MS	21890473	IPI00179330.4	UBC	0.148246
																																									UBR5	Affinity Capture-MS	21942715
																																									UBXN7	Affinity Capture-MS	18775313
																																									USP20	Affinity Capture-Western	12056827
																																									USP20	Two-hybrid	12056827
																																									USP20	Reconstituted Complex	12056827
																																									USP20	Biochemical Activity	12056827
																																									USP33	Two-hybrid	11739384
																																									USP33	Reconstituted Complex	11739384
																																									USP33	Affinity Capture-Western	11739384
																																									VBP1	Two-hybrid	8674032
																																									VBP1	Affinity Capture-Western	8674032
																																									VBP1	Two-hybrid	12169691
																																									VHL	Affinity Capture-MS	21942715	IPI00027969	VHL	0.984
																																									XRCC5	Affinity Capture-MS	21942715
																																									ZNF197	Two-hybrid	12682018
																																									ZNF197	Reconstituted Complex	12682018
																																									ZNF197	Affinity Capture-Western	12682018

## Sheet: CTNNBIP1
IPI	HGNC	C-score	BioGRID References						BioGRID References			ROCS
			#Publications	Experimental System	Pubmed ID	Experimental System	Pubmed ID		HGNC	Experimental.System	Pubmed.ID	IPI	HGNC	C-score
IPI00017292	CTNNB1	1	2	Affinity Capture-MS	17353931	Reconstituted Complex	10898789		BEND5	Two-hybrid	16189514
IPI00025001	CTNNBIP1	0.984							CASP4	Affinity Capture-MS	17353931
IPI00007765	HSPA9	0.968254							CPVL	Affinity Capture-MS	17353931	IPI00301395	CPVL	0.2
IPI00179330	UBC	0.850746							CTNNB1	Reconstituted Complex	10898789	IPI00017292	CTNNB1	1
IPI00003362	HSPA5	0.69863							CTNNB1	Affinity Capture-MS	17353931	IPI00017292.1	CTNNB1	1
IPI00003865	HSPA8	0.521472							CTSA	Affinity Capture-MS	17353931
IPI00020127	RPA1	0.510448							GLB1	Affinity Capture-MS	17353931
IPI00011134	HSPA7	0.498854							GOT2	Affinity Capture-MS	17353931
IPI00301277	HSPA1L	0.40113							JUP	Two-hybrid	16189514	IPI00554711	JUP	0.340299
IPI00012835	CTBP1	0.4							JUP	Affinity Capture-MS	17353931	IPI00554711.1	JUP	0.340299
IPI00023748	NACA	0.4							NACAP1	Affinity Capture-MS	17353931	IPI00012479	NACAP1	0.4
IPI00012479	NACAP1	0.4	1	Affinity Capture-MS	17353931				PNMA2	Affinity Capture-MS	17353931	IPI00027028	PNMA2	0.2
IPI00304925	HSPA1A;HSPA1B	0.385475							PPP2R1A	Affinity Capture-MS	17353931
IPI00301434	BOLA2B;BOLA2	0.354373							RPA3	Affinity Capture-MS	17353931	IPI00017373	RPA3	0.156835
IPI00554711	JUP	0.340299	2	Two-hybrid	16189514	Affinity Capture-MS	17353931		RUVBL2	Affinity Capture-Western	19433865
IPI00025447	EEF1A1	0.278261
IPI00185065	CCDC75	0.254785
IPI00014424	EEF1A2	0.22268
IPI00006510	TUBB1	0.216088
IPI00015614	PRSS3	0.214241
IPI00292211	-	0.2
IPI00647019	-	0.2
IPI00382999	-	0.2
IPI00020941	ABCA7	0.2
IPI00002549	ANAPC2	0.2
IPI00788911	AP1B1	0.2
IPI00514381	ATP6V1G2	0.2
IPI00012500	BRIP1	0.2
IPI00470741	CEP135	0.2
IPI00020504	CLCN2	0.2
IPI00301395	CPVL	0.2	1	Affinity Capture-MS	17353931
IPI00217541	DDX51	0.2
IPI00465459	DYRK3	0.2
IPI00432655	FAM82A	0.2
IPI00007702	HSPA2	0.2
IPI00011469	HUMBINDC;ABCA2	0.2
IPI00029011	KIF1B	0.2
IPI00375294	LAMA1	0.2
IPI00374244	LOC389207	0.2
IPI00736124	LOC647278	0.2
IPI00426267	LRRC7	0.2
IPI00008348	NARFL	0.2
IPI00217051	NAV3	0.2
IPI00332451	NR2C2	0.2
IPI00001510	PCDHAC1;PCDHA13	0.2
IPI00398779	PLEC1	0.2
IPI00027028	PNMA2	0.2	1	Affinity Capture-MS	17353931
IPI00419509	PPRC1	0.2
IPI00024825	PRG4	0.2
IPI00015927	PTK6	0.2
IPI00852584	RBM33	0.2
IPI00444863	SAPS1	0.2
IPI00006560	SERPINB13	0.2
IPI00014572	SPARC	0.2
IPI00419590	SPOCK3	0.2
IPI00008673	TLR4	0.2
IPI00177509	TRAPPC5	0.2
IPI00003505	TRIP13	0.2
IPI00418560	ZNF793	0.2
IPI00004550	KRT24	0.186982
IPI00013306	GDPD3	0.184496
IPI00022479	HERC1	0.184496
IPI00787576	LOC644070	0.184496
IPI00020884	PLXNA3	0.184496
IPI00329708	SUV420H1	0.184496
IPI00187159	FRMPD4	0.170149
IPI00031008	TNC	0.170149
IPI00011093	C1QTNF2	0.156835
IPI00017373	RPA3	0.156835	1	Affinity Capture-MS	17353931

## Sheet: NME2
IPI	HGNC	C-score	BioGRID References				BioGRID References			ROCS
			#Publications	Experimental System	Pubmed ID		HGNC	Experimental.System	Pubmed.ID	IPI	HGNC	C-score
IPI00026260	NME2	0.968254	1	Co-crystal Structure	7658474		ACLY	Affinity Capture-MS	17353931	IPI00021290	ACLY	0.125
IPI00012048	NME1	0.9375	1	Affinity Capture-Western	17314099		ATIC	Affinity Capture-MS	17353931	IPI00289499	ATIC	0.125
IPI00759646	ACP1	0.875					DYNC1H1	Affinity Capture-MS	17353931	IPI00456969	DYNC1H1	0.219697
IPI00155168	PTPRC	0.875					EPPK1	Affinity Capture-MS	17353931	IPI00010951	EPPK1	0.125
IPI00384397	-	0.812778					HERC3	Two-hybrid	18535780
IPI00029091	-	0.75					HERC5	Affinity Capture-Western	18535780
IPI00179330	UBC	0.727321					HERC5	Two-hybrid	18535780
IPI00060473	EVI5L	0.5					HERC6	Two-hybrid	18535780
IPI00002184	HTR1B	0.5	1	Affinity Capture-MS	17353931		HIST1H2BC	Affinity Capture-MS	17353931
IPI00185072	UEVLD	0.5					HTR1B	Affinity Capture-MS	17353931	IPI00002184	HTR1B	0.5
IPI00005705	PPP1CC	0.46875					KIAA0101	Affinity Capture-MS	21628590
IPI00745477	-	0.375					KIF5B	Affinity Capture-MS	17353931	IPI00012837	KIF5B	0.125
IPI00791447	LOC339929	0.375					LYZ	Affinity Capture-MS	17353931	IPI00019038	LYZ	0.125
IPI00027423	PPP1CA	0.375					NME1	Affinity Capture-Western	17314099	IPI00012048	NME1	0.9375
IPI00033600	PPP1R7	0.375	1	Affinity Capture-MS	17353931		NME2	Co-crystal Structure	7658474	IPI00026260	NME2	0.968254
IPI00304706	ALPK1	0.359211					NME3	Affinity Capture-Western	11042679
IPI00470657	-	0.315594					NME3	Two-hybrid	16169070
IPI00169307	ARHGAP21	0.25					PDIA6	Affinity Capture-MS	17353931	IPI00299571	PDIA6	0.125
IPI00216674	CASP7	0.25					POLR2H	Affinity Capture-MS	17353931	IPI00003309	POLR2H	0.125
IPI00216003	CUL5	0.25					PPP1R7	Affinity Capture-MS	17353931	IPI00033600	PPP1R7	0.375
IPI00790152	NF1	0.25					PPP1R8	Affinity Capture-MS	17353931	IPI00030383	PPP1R8	0.125
IPI00216298	TXN	0.25					PSMA2	Affinity Capture-MS	17353931	IPI00219622	PSMA2	0.125
IPI00022434	ALB	0.231522					PSMA7	Affinity Capture-MS	17353931	IPI00024175	PSMA7	0.109848
IPI00456969	DYNC1H1	0.219697	1	Affinity Capture-MS	17353931		RPL38	Affinity Capture-MS	17353931	IPI00215790	RPL38	0.125
IPI00301277	HSPA1L	0.205479					RUVBL2	Affinity Capture-MS	17353931	IPI00009104	RUVBL2	0.125
IPI00018971	TRIM21	0.200779					STIP1	Affinity Capture-MS	17353931	IPI00013894	STIP1	0.125
IPI00004372	MEP1A	0.192857					SVIL	Two-hybrid	20309963
IPI00304925	HSPA1A;HSPA1B	0.192568					VIM	Affinity Capture-Western	11082283
IPI00450768	KRT17	0.180556
IPI00020127	RPA1	0.168919
IPI00017454	-	0.132653
IPI00442848	-	0.125
IPI00186712	-	0.125
IPI00746448	-	0.125
IPI00004963	-	0.125
IPI00478499	-	0.125
IPI00640555	-	0.125
IPI00383968	-	0.125
IPI00167555	-	0.125
IPI00306748	ABCB7	0.125
IPI00303207	ABCE1	0.125
IPI00291419	ACAT2	0.125
IPI00071360	ACF	0.125
IPI00021290	ACLY	0.125	1	Affinity Capture-MS	17353931
IPI00296965	ADAMTS6	0.125
IPI00026833	ADSS	0.125
IPI00215901	AK2	0.125
IPI00172460	AK2	0.125
IPI00007423	ANP32B	0.125
IPI00165393	ANP32E	0.125
IPI00289499	ATIC	0.125	1	Affinity Capture-MS	17353931
IPI00029133	ATP5F1	0.125
IPI00514381	ATP6V1G2	0.125
IPI00026087	BANF1	0.125
IPI00641829	BAT1	0.125
IPI00296388	BAZ2A	0.125
IPI00019906	BSG	0.125
IPI00185568	BSPRY	0.125
IPI00045207	BTBD14B	0.125
IPI00065081	C12orf37	0.125
IPI00477491	C1orf122	0.125
IPI00783558	C7orf28A;C7orf28B	0.125
IPI00395627	CACYBP	0.125
IPI00643994	CAPN5	0.125
IPI00295386	CBR1	0.125
IPI00290770	CCT3	0.125
IPI00296527	CD207	0.125
IPI00219852	CD46	0.125
IPI00001563	CDKN2B	0.125
IPI00301395	CPVL	0.125
IPI00297056	CRNN	0.125
IPI00413272	CRSP3	0.125
IPI00021828	CSTB	0.125
IPI00645616	CTGLF3	0.125
IPI00014312	CUL3	0.125
IPI00297084	DDOST	0.125
IPI00183350	DIDO1	0.125
IPI00183462	DIS3	0.125
IPI00031519	DNMT1	0.125
IPI00297982	EIF2S3	0.125
IPI00647650	EIF3S3	0.125
IPI00376005	EIF5A	0.125
IPI00418790	EML5	0.125
IPI00300601	ENOSF1	0.125
IPI00010951	EPPK1	0.125	1	Affinity Capture-MS	17353931
IPI00032598	ETV3	0.125
IPI00021923	FAM3C	0.125
IPI00296053	FH	0.125
IPI00297210	FILIP1	0.125
IPI00024157	FKBP3	0.125
IPI00059292	FLJ10292	0.125
IPI00063523	FLJ40176	0.125
IPI00031461	GDI2	0.125
IPI00029079	GMPS	0.125
IPI00792370	GNAT1	0.125
IPI00032959	GPD1L	0.125
IPI00007632	GRIA4	0.125
IPI00453476	hCG_2015269	0.125
IPI00019894	HIP2	0.125
IPI00021370	HIP2	0.125
IPI00003935	HIST2H2BE	0.125
IPI00000877	HYOU1	0.125
IPI00220014	IDI1	0.125
IPI00043215	IGSF1	0.125
IPI00301107	IPO11	0.125
IPI00385156	ISYNA1	0.125
IPI00182739	JMY	0.125
IPI00006556	KIAA0644	0.125
IPI00032128	KIAA0953	0.125
IPI00012837	KIF5B	0.125	1	Affinity Capture-MS	17353931
IPI00413214	KPNA5	0.125
IPI00219477	LFNG	0.125
IPI00146447	LOC203547	0.125
IPI00374260	LOC284393	0.125
IPI00412259	LOC389901	0.125
IPI00248321	LOC643997	0.125
IPI00787334	LOC645900	0.125
IPI00157456	LOC727997	0.125
IPI00374975	LOC728188;PGAM4	0.125
IPI00788267	LOC729000	0.125
IPI00787325	LOC731516	0.125
IPI00032460	LSM2	0.125
IPI00019038	LYZ	0.125	1	Affinity Capture-MS	17353931
IPI00103536	MADD	0.125
IPI00008215	ME1	0.125
IPI00297045	MKLN1	0.125
IPI00217979	MLL5	0.125
IPI00418290	MRPL14	0.125
IPI00027096	MRPL19	0.125
IPI00411816	MRPL2	0.125
IPI00055753	MTFMT	0.125
IPI00012479	NACAP1	0.125
IPI00306960	NARS	0.125
IPI00549783	NOSTRIN	0.125
IPI00017672	NP	0.125
IPI00305490	NY-SAR-48	0.125
IPI00026546	PAFAH1B2	0.125
IPI00016610	PCBP1	0.125
IPI00000495	PCID1	0.125
IPI00411680	PCMT1	0.125
IPI00216767	PDE8B	0.125
IPI00299571	PDIA6	0.125	1	Affinity Capture-MS	17353931
IPI00550364	PGM2	0.125
IPI00220739	PGRMC1	0.125
IPI00006658	PIN4	0.125
IPI00293274	PKHD1	0.125
IPI00413780	PKN3	0.125
IPI00026445	POLR1B	0.125
IPI00003309	POLR2H	0.125	1	Affinity Capture-MS	17353931
IPI00015018	PPA1	0.125
IPI00030144	PPIAL4;LOC653598;LOC653505	0.125
IPI00030355	PPP1R11	0.125
IPI00030383	PPP1R8	0.125	1	Affinity Capture-MS	17353931
IPI00554737	PPP2R1A	0.125
IPI00168184	PPP2R1A	0.125
IPI00001734	PSAT1	0.125
IPI00219622	PSMA2	0.125	1	Affinity Capture-MS	17353931
IPI00555956	PSMB4	0.125
IPI00021435	PSMC2	0.125
IPI00185374	PSMD12	0.125
IPI00024821	PSMD14	0.125
IPI00030243	PSME3	0.125
IPI00386884	PTPN5	0.125
IPI00009066	PTPRQ	0.125
IPI00291928	RAB14	0.125
IPI00008219	RAD23A	0.125
IPI00290395	RALGDS	0.125
IPI00514622	RANBP6	0.125
IPI00395865	RBBP7	0.125
IPI00163505	RBM39	0.125
IPI00514966	RBPJL	0.125
IPI00798142	RP11-93B10.1	0.125
IPI00064765	RPL10L	0.125
IPI00010153	RPL23	0.125
IPI00550021	RPL3	0.125
IPI00219156	RPL30	0.125
IPI00414860	RPL37A	0.125
IPI00215790	RPL38	0.125	1	Affinity Capture-MS	17353931
IPI00030179	RPL7	0.125
IPI00008529	RPLP2	0.125
IPI00221092	RPS16	0.125
IPI00215780	RPS19	0.125
IPI00024983	RTN2	0.125
IPI00021766	RTN4	0.125
IPI00009104	RUVBL2	0.125	1	Affinity Capture-MS	17353931
IPI00029521	SCYL1BP1	0.125
IPI00006865	SEC22B	0.125
IPI00072377	SET	0.125
IPI00307733	SETD2	0.125
IPI00032827	SF3B14	0.125
IPI00220895	SIM2	0.125
IPI00293157	SIVA1	0.125
IPI00335355	SLC6A17	0.125
IPI00013404	SMAD4	0.125
IPI00000192	SON	0.125
IPI00009032	SSB	0.125
IPI00032826	ST13	0.125
IPI00013894	STIP1	0.125	1	Affinity Capture-MS	17353931
IPI00294536	STRAP	0.125
IPI00010369	TEX15	0.125
IPI00020928	TFAM	0.125
IPI00103251	TMED6	0.125
IPI00384284	TPD52L3	0.125
IPI00438229	TRIM28	0.125
IPI00008552	TXNL2	0.125
IPI00641319	UBE1	0.125
IPI00552452	UBE1	0.125
IPI00003949	UBE2N	0.125
IPI00180305	UBR4	0.125
IPI00018352	UCHL1	0.125
IPI00178665	USH1G	0.125
IPI00094590	ZSWIM1	0.125
IPI00019359	KRT9	0.122172
IPI00003865	HSPA8	0.113861
IPI00219217	LDHB	0.110465
IPI00386208	-	0.109848
IPI00003815	ARHGDIA	0.109848
IPI00014230	C1QBP	0.109848
IPI00166874	DDX39	0.109848
IPI00217652	GLT8D3	0.109848
IPI00030217	GPR35	0.109848
IPI00219757	GSTP1	0.109848
IPI00024719	HAT1	0.109848
IPI00185146	IPO9	0.109848
IPI00004233	MKI67	0.109848
IPI00554793	MYCBP;GJA10	0.109848
IPI00023860	NAP1L1	0.109848
IPI00075080	OSBPL1A	0.109848
IPI00787145	OTUD1	0.109848
IPI00216691	PFN1	0.109848
IPI00219525	PGD	0.109848
IPI00017334	PHB	0.109848
IPI00419585	PPIA;PPIAL3;LOC654188	0.109848
IPI00024175	PSMA7	0.109848	1	Affinity Capture-MS	17353931
IPI00012772	RPL8	0.109848
IPI00028635	RPN2	0.109848
IPI00218606	RPS23	0.109848
IPI00017451	SF3A1	0.109848
IPI00016459	TAF7L	0.109848
IPI00306516	TIMM44	0.109848
IPI00002689	TRPC4	0.109848
IPI00026119	UBE1	0.109848
IPI00645078	UBE1	0.109848
IPI00465430	XRCC6	0.109848
IPI00007074	YARS	0.109848
IPI00018146	YWHAQ	0.109848
IPI00007188	SLC25A5	0.102273
IPI00029744	SSBP1	0.102273
IPI00044779	-	0.0964286
IPI00062206	DDX39	0.0964286
IPI00006935	EIF5A2	0.0964286
IPI00012442	G3BP1	0.0964286
IPI00025273	GART	0.0964286
IPI00399036	hCG_1984468	0.0964286
IPI00007765	HSPA9	0.0964286
IPI00292836	KIAA1529	0.0964286
IPI00148061	LDHAL6A	0.0964286
IPI00398958	LOC387867	0.0964286
IPI00643041	RAN	0.0964286
IPI00216318	YWHAB	0.0964286

## Sheet: PPM1B
IPI	HGNC	C-score	BioGRID References				BioGRID References			ROCS
			#Publications	Experimental System	Pubmed ID		HGNC	Experimental.System	Pubmed.ID	IPI	HGNC	C-score
IPI00020950	PPM1A	1					ANXA1	Affinity Capture-MS	17353931
IPI00026612	PPM1B	0.984					ANXA2	Affinity Capture-MS	17353931	IPI00418169	ANXA2	0.333333
IPI00169252	-	0.710345					CDK2	Biochemical Activity	10934208
IPI00297407	SLC45A4	0.333333					CDK2	Co-purification	10934208
IPI00218993	HSPH1	0.333333					CDK6	Biochemical Activity	10934208
IPI00456689	-	0.333333					CDK6	Co-purification	10934208
IPI00092641	TMEM30B	0.333333					CHUK	Affinity Capture-Western	14585847
IPI00183368	SMG1	0.333333					GSN	Affinity Capture-MS	17353931
IPI00639804	ANKRD24	0.333333					IKBKB	Affinity Capture-Western	14585847
IPI00026059	SNTB1	0.333333					IKBKB	Biochemical Activity	14585847
IPI00069208	CDY1;CDY1B	0.333333					IKBKG	Affinity Capture-Western	14585847
IPI00002966	HSPA4	0.333333					ISG15	Affinity Capture-MS	16884686
IPI00749326	ADAM32	0.333333					KRT18	Affinity Capture-MS	17353931	IPI00554788	KRT18	0.302564
IPI00795429	P11	0.333333					MAP3K7	Affinity Capture-Western	11104763
IPI00419273	CUL4A	0.333333					MAP3K7	Reconstituted Complex	11104763
IPI00554648	KRT8	0.333333					PABPC4	Affinity Capture-MS	17353931
IPI00018042	MAGEA4	0.333333					PPP2CA	Co-purification	10934208
IPI00445409	FLJ44124	0.333333					RASGRP1	Affinity Capture-MS	17353931	IPI00024733	RASGRP1	0.333333
IPI00445145	-	0.333333					S100A8	Affinity Capture-MS	17353931
IPI00019294	PBX4	0.333333					TLE4	Affinity Capture-MS	22169276
IPI00072955	HN1L;CRAMP1L	0.333333					TLE4	Affinity Capture-Western	22169276
IPI00020201	ST8SIA4	0.333333					UBC	Affinity Capture-MS	21139048
IPI00008173	PLEKHG1	0.333333					UBC	Affinity Capture-MS	21906983
IPI00007959	PDPN	0.333333					VCP	Affinity Capture-MS	17353931	IPI00022774	VCP	0.333333
IPI00297656	CNGB1	0.333333					VHL	Affinity Capture-MS	21942715
IPI00022774	VCP	0.333333	1	Affinity Capture-MS	17353931		VIL1	Affinity Capture-MS	17353931
IPI00017870	-	0.333333
IPI00398364	PPFIA3	0.333333
IPI00021458	EHD3	0.333333
IPI00783840	DSC3	0.333333
IPI00465082	IL31RA	0.333333
IPI00418169	ANXA2	0.333333	1	Affinity Capture-MS	17353931
IPI00412216	VPS13C	0.333333
IPI00011550	ZCCHC3	0.333333
IPI00024733	RASGRP1	0.333333	1	Affinity Capture-MS	17353931
IPI00183110	ZIM2;PEG3	0.333333
IPI00011218	CSF1R	0.333333
IPI00027191	SAA3P	0.333333
IPI00645442	OPTN	0.333333
IPI00003060	CNR2	0.333333
IPI00025469	-	0.333333
IPI00009867	KRT5	0.329317
IPI00478003	A2M	0.317585
IPI00177884	SYNGAP1;ZBTB9	0.317585
IPI00479145	KRT19	0.317585
IPI00016461	PLCD1	0.317585
IPI00418194	SYTL2	0.317585
IPI00334627	ANXA2P2	0.317585
IPI00219299	TLN2	0.317585
IPI00554788	KRT18	0.302564	1	Affinity Capture-MS	17353931
IPI00290439	SRPK1	0.302564
IPI00784347	KRT18	0.302564	1	Affinity Capture-MS	17353931
IPI00654703	SBF2	0.288221
IPI00792693	PRMT5	0.288221
IPI00217966	LDHA	0.27451
IPI00641706	TUBB6	0.261391
IPI00025426	PZP	0.261391
IPI00106955	LOC144097	0.248826
IPI00005859	KRT75	0.239269
IPI00298887	STAT3	0.236782
IPI00005780	OGT	0.236782
IPI00179330	UBC	0.203463
IPI00302592	FLNA	0.203463
IPI00384444	KRT14	0.193206
IPI00007750	TUBA4A	0.186603
IPI00159899	ANKFY1	0.173824
IPI00295400	WARS	0.173824
IPI00000875	EEF1G	0.164659
IPI00014264	CENTB2	0.155819
IPI00026230	HNRPH2	0.155819
IPI00292000	PRPF31	0.155819
IPI00004550	KRT24	0.131086
IPI00025363	GFAP	0.128205
IPI00014319	IVNS1ABP	0.108734
IPI00003362	HSPA5	0.101754
IPI00011654	TUBB	0.0848485
