# Supplementary material for: ROCS: a Reproducibility Index and Confidence Score for Interaction Proteomics Studies
Source: BMC Bioinformatics. 2012 Jun 8;13:128. doi: 10.1186/1471-2105-13-128 (PMC3568013; doi:10.1186/1471-2105-13-128)
Supplement: Additional file 5: Table S3 — Comparison of protein-protein interaction (PPI) scoring for the Specific Prey Proteins between SAINT (Posterior Probability PSAINT), ComPASS (D − score) and our method ROCS (C − score) in all AP-MS bait experiments (each on a separate Excel tab-sheet in a single file). [file 1471-2105-13-128-S5.xls]

## Sheet: STK24
SAINT			COMPASS			ROCS				ROCS			COMPASS			SAINT
IPI	HGNC	PSAINT	IPI	HGNC	D-score	IPI	HGNC	C-score		IPI	HGNC	C-score	IPI	HGNC	D-score	IPI	HGNC	PSAINT
IPI00002212	STK24	0.9996	IPI00654594	STRN	5.32778e+06	IPI00549766	FAM40A	1		IPI00549766	FAM40A	1	IPI00619947	FAM40A	83291.3	IPI00549766	FAM40A	0.0728
IPI00014456	STRN	0.999	IPI00477001	STRN3	4.85439e+06	IPI00008380	PPP2CA	1		IPI00008380	PPP2CA	1	IPI00815784	PPP2CA	36471.8	IPI00008380	PPP2CA	0.76
IPI00298558	PDCD10	0.9982	IPI00741970	STRN4	3.23166e+06	IPI00290309	STRN3	1		IPI00290309	STRN3	1	IPI00477001	STRN3	4.85439e+06	IPI00011461	STRN3	0.994
IPI00011461	STRN3	0.994	IPI00793671	PDCD10	578560	IPI00294178	PPP2R1B	1		IPI00294178	PPP2R1B	1	IPI00335449	PPP2R1B	2322.02	IPI00294178	PPP2R1B	0.4884
IPI00290309	STRN3	0.9398	IPI00619947	FAM40A	83291.3	IPI00304540	FAM40A	1		IPI00304540	FAM40A	1	IPI00619947	FAM40A	83291.3	IPI00549766	FAM40A	0.0728
IPI00168184	PPP2R1A	0.7644	IPI00815784	PPP2CA	36471.7	IPI00011461	STRN3	1		IPI00011461	STRN3	1	IPI00477001	STRN3	4.85439e+06	IPI00011461	STRN3	0.994
IPI00008380	PPP2CA	0.76	IPI00398774	PREI3	16930.1	IPI00168184	PPP2R1A	1		IPI00168184	PPP2R1A	1	IPI00798116	PPP2R1A	15503.3	IPI00168184	PPP2R1A	0.7644
IPI00003016	STRN4	0.648	IPI00798116	PPP2R1A	15503.3	IPI00014456	STRN	1		IPI00014456	STRN	1	IPI00654594	STRN	5.32778e+06	IPI00014456	STRN	0.999
IPI00294178	PPP2R1B	0.4884	IPI00335449	PPP2R1B	2322.02	IPI00298558	PDCD10	1		IPI00298558	PDCD10	1	IPI00793671	PDCD10	578560	IPI00298558	PDCD10	0.9982
IPI00549766	FAM40A	0.0728	IPI00795650	-	668.572	IPI00003016	STRN4	1		IPI00003016	STRN4	1	IPI00741970	STRN4	3.23166e+06	IPI00003016	STRN4	0.648
IPI00029744	SSBP1	0.0042	IPI00643519	JPH3	668.572	IPI00002212	STK24	1		IPI00002212	STK24	1				IPI00002212	STK24	0.9996
IPI00056405	TMEM54	0.0038	IPI00607651	FAM40B	545.886	IPI00386122	PREI3	0.984		IPI00386122	PREI3	0.984	IPI00398774	PREI3	16930.1
IPI00026691	SLMAP	0.0036	IPI00657992	ACF	222.857	IPI00008527	RPLP1	0.771429		IPI00008527	RPLP1	0.77143	IPI00412779	RPLP1	11.54
IPI00001712	CTNNA3	0.0036	IPI00847344	SLMAP	193	IPI00017297	MATR3	0.666667		IPI00017297	MATR3	0.66667	IPI00789551	MATR3	8.02	IPI00017297	MATR3	0.0004
IPI00795650	-	0.0032	IPI00656048	ZBTB24	109.177	IPI00005300	FAM40B	0.666667		IPI00005300	FAM40B	0.66667	IPI00607651	FAM40B	545.89	IPI00005300	FAM40B	0.002
IPI00241801	DPPA3	0.0032	IPI00179890	G3BP2	90.9811	IPI00071360	ACF	0.666667		IPI00071360	ACF	0.66667	IPI00657992	ACF	222.86
IPI00145799	FBXL4	0.0026	IPI00797902	HNRPA1	54.158	IPI00554737	PPP2R1A	0.666667		IPI00554737	PPP2R1A	0.66667	IPI00798116	PPP2R1A	15503.3	IPI00168184	PPP2R1A	0.7644
IPI00022744	CSE1L	0.0022	IPI00759598	ZNF403	41.9913	IPI00009057	G3BP2	0.666667		IPI00009057	G3BP2	0.66667	IPI00179890	G3BP2	90.98
IPI00302658	C14orf94	0.0022	IPI00402185	SYNCRIP	38.9919	IPI00470377	FAM40A	0.666667		IPI00470377	FAM40A	0.66667	IPI00619947	FAM40A	83291.3	IPI00549766	FAM40A	0.0728
IPI00005300	FAM40B	0.002	IPI00018971	TRIM21	29.0647	IPI00018140	SYNCRIP	0.65073		IPI00018140	SYNCRIP	0.65073	IPI00402185	SYNCRIP	38.99	IPI00018140	SYNCRIP	0.0004
IPI00658203	C9orf84	0.002	IPI00375301	ANKFY1	20.5505	IPI00026691	SLMAP	0.65073		IPI00026691	SLMAP	0.65073	IPI00847344	SLMAP	193	IPI00026691	SLMAP	0.0036
IPI00033217	AASS	0.0018	IPI00015826	ABCB10	19.6469	IPI00011180	ZBTB24	0.619974		IPI00011180	ZBTB24	0.61997	IPI00656048	ZBTB24	109.18
IPI00043201	CENPJ	0.0014	IPI00006662	APOD	19.6469	IPI00022744	CSE1L	0.619974		IPI00022744	CSE1L	0.61997				IPI00022744	CSE1L	0.0022
IPI00384957	-	0.001	IPI00795471	BAZ2A	19.6469	IPI00215965	HNRPA1	0.619974		IPI00215965	HNRPA1	0.61997	IPI00797902	HNRPA1	54.16
IPI00022648	EIF5	0.001	IPI00607848	BRMS1	19.6469	IPI00221091	RPS15A	0.619974		IPI00221091	RPS15A	0.61997	IPI00221091	RPS15A	7.96
IPI00554737	PPP2R1A	0.001	IPI00008504	CA14	19.6469	IPI00176692	hCG_2023776	0.590621		IPI00176692	hCG_2023776	0.59062	IPI00176692	hCG_2023776	9.75
IPI00409560	USP50	0.001	IPI00759686	CC2D1A	19.6469	IPI00031812	YBX1	0.576441		IPI00031812	YBX1	0.57644	IPI00643807	YBX1	17.69
IPI00025997	-	0.0008	IPI00795633	CLU	19.6469	IPI00019459	MAP3K7IP1	0.562577		IPI00019459	MAP3K7IP1	0.56258	IPI00395625	MAP3K7IP1	18.82
IPI00418201	RAPH1	0.0008	IPI00045913	DNM1DN8-2	19.6469	IPI00000494	RPL5	0.562577		IPI00000494	RPL5	0.56258	IPI00640037	RPL5	8.27
IPI00032997	PRDM5	0.0008	IPI00003323	DSPP	19.6469	IPI00179330	UBC	0.522782		IPI00179330	UBC	0.52278	IPI00798155	UBC	7.28
IPI00302927	CCT4	0.0008	IPI00783333	FLJ46361	19.6469	IPI00029744	SSBP1	0.485482		IPI00029744	SSBP1	0.48548	IPI00816584	SSBP1	9.59	IPI00029744	SSBP1	0.0042
IPI00028122	PSIP1	0.0006	IPI00168656	-	19.6469	IPI00159899	ANKFY1	0.485482		IPI00159899	ANKFY1	0.48548	IPI00375301	ANKFY1	20.55
IPI00290461	EIF3S1	0.0006	IPI00641072	-	19.6469	IPI00479217	HNRPU	0.461889		IPI00479217	HNRPU	0.46189	IPI00644224	HNRPU	9.59
IPI00744173	-	0.0006	IPI00792129	-	19.6469	IPI00301277	HSPA1L	0.40113		IPI00301277	HSPA1L	0.40113	IPI00643152	HSPA1L	8.5
IPI00030531	SLMAP	0.0006	IPI00852994	-	19.6469	IPI00003362	HSPA5	0.386412		IPI00003362	HSPA5	0.38641	IPI00003362	HSPA5	2.61
IPI00029751	CNTN1	0.0006	IPI00795477	KIAA0701	19.6469	IPI00171257	RIOK1	0.385475		IPI00171257	RIOK1	0.38547	IPI00171336	RIOK1	15.21
IPI00016284	ZNF403	0.0006	IPI00847891	LOC220594	19.6469	IPI00304925	HSPA1A;HSPA1B	0.385475		IPI00304925	HSPA1A;HSPA1B	0.38547	IPI00847536	HSPA1A;HSPA1B	9.69
IPI00168656	-	0.0006	IPI00741028	LOC647716	19.6469	IPI00011134	HSPA7	0.376446		IPI00011134	HSPA7	0.37645	IPI00011134	HSPA7	3.77
IPI00000115	CNIH4	0.0006	IPI00853107	NRK	19.6469	IPI00017963	SNRPD2	0.355191		IPI00017963	SNRPD2	0.35519	IPI00017963	SNRPD2	5.36
IPI00018177	FAM90A1	0.0006	IPI00744647	NWD1	19.6469	IPI00000115	CNIH4	0.333333		IPI00000115	CNIH4	0.33333	IPI00643607	CNIH4	4.1	IPI00000115	CNIH4	0.0006
IPI00006608	APP	0.0006	IPI00796910	PLD2	19.6469	IPI00651755	LOC392510	0.333333		IPI00651755	LOC392510	0.33333
IPI00002487	MTHFR	0.0004	IPI00643034	PLTP	19.6469	IPI00030706	AHSA1	0.333333		IPI00030706	AHSA1	0.33333	IPI00030706	AHSA1	4.19
IPI00018017	BRMS1	0.0004	IPI00383017	PURG	19.6469	IPI00168656	-	0.333333		IPI00168656	-	0.33333	IPI00795650	-	668.57	IPI00795650	-	0.0032
IPI00021362	ZNF335	0.0004	IPI00795525	SLC1A2	19.6469	IPI00167447	FHAD1	0.333333		IPI00167447	FHAD1	0.33333	IPI00788255	FHAD1	13.89
IPI00029019	UBAP2L	0.0004	IPI00847931	SLTM	19.6469	IPI00306682	UNC84A	0.333333		IPI00306682	UNC84A	0.33333	IPI00783943	UNC84A	19.65
IPI00015695	C11orf63	0.0004	IPI00012093	STK25	19.6469	IPI00396145	PIP5K3	0.333333		IPI00396145	PIP5K3	0.33333				IPI00396145	PIP5K3	0.0002
IPI00328603	FBXO33	0.0004	IPI00641071	TAOK2	19.6469	IPI00183065	CC2D1A	0.333333		IPI00183065	CC2D1A	0.33333	IPI00759686	CC2D1A	19.65
IPI00376941	DDHD1	0.0004	IPI00556114	TEAD1	19.6469	IPI00016284	ZNF403	0.333333		IPI00016284	ZNF403	0.33333	IPI00759598	ZNF403	41.99	IPI00016284	ZNF403	0.0006
IPI00018140	SYNCRIP	0.0004	IPI00549199	TG	19.6469	IPI00306129	TG	0.333333		IPI00306129	TG	0.33333	IPI00549199	TG	19.65
IPI00306604	ITGA5	0.0004	IPI00023604	TRH	19.6469	IPI00412965	LPAL2;LOC732058	0.333333		IPI00412965	LPAL2;LOC732058	0.33333	IPI00412965	LPAL2;LOC732058	13.89
IPI00017297	MATR3	0.0004	IPI00783943	UNC84A	19.6469	IPI00795650	-	0.333333		IPI00795650	-	0.33333	IPI00795650	-	668.57	IPI00795650	-	0.0032
IPI00007716	LTK	0.0004	IPI00395625	MAP3K7IP1	18.8237	IPI00008504	CA14	0.333333		IPI00008504	CA14	0.33333	IPI00008504	CA14	19.65
IPI00292043	SDK2	0.0002	IPI00643807	YBX1	17.6897	IPI00045913	DNM1DN8-2	0.333333		IPI00045913	DNM1DN8-2	0.33333	IPI00045913	DNM1DN8-2	19.65
IPI00394815	RSBN1L	0.0002	IPI00816229	ACTA2	16.7037	IPI00375682	NRK	0.333333		IPI00375682	NRK	0.33333	IPI00853107	NRK	19.65
IPI00789536	KRT16	0.0002	IPI00848058	ACTB	15.4371	IPI00001735	NCOR2	0.333333		IPI00001735	NCOR2	0.33333
IPI00395929	AADAT	0.0002	IPI00171336	RIOK1	15.2102	IPI00607649	CCDC29;ANKRD20A2	0.333333		IPI00607649	CCDC29;ANKRD20A2	0.33333
IPI00784116	LOC400506	0.0002	IPI00295005	ALS2	13.8924	IPI00166646	JPH3	0.333333		IPI00166646	JPH3	0.33333	IPI00643519	JPH3	668.57
IPI00640988	-	0.0002	IPI00747120	CTNNA3	13.8924	IPI00015695	C11orf63	0.333333		IPI00015695	C11orf63	0.33333				IPI00015695	C11orf63	0.0004
IPI00012325	MATN4	0.0002	IPI00843840	CYB5R4	13.8924	IPI00783333	FLJ46361	0.333333		IPI00783333	FLJ46361	0.33333	IPI00783333	FLJ46361	19.65
IPI00807609	CLEC11A	0.0002	IPI00788255	FHAD1	13.8924	IPI00008982	ALDH18A1	0.333333		IPI00008982	ALDH18A1	0.33333	IPI00445200	ALDH18A1	3.78
IPI00410717	POGZ	0.0002	IPI00412965	LPAL2;LOC732058	13.8924	IPI00419373	HNRPA3	0.333333		IPI00419373	HNRPA3	0.33333	IPI00455134	HNRPA3	8.79
IPI00296103	NKPD1	0.0002	IPI00789604	PRPF40B	13.8924	IPI00105407	AKR1B10	0.333333		IPI00105407	AKR1B10	0.33333
IPI00298817	RPIP8	0.0002	IPI00175092	RNF149	13.8924	IPI00852994	-	0.333333		IPI00852994	-	0.33333	IPI00795650	-	668.57	IPI00795650	-	0.0032
IPI00792129	-	0.0002	IPI00412779	RPLP1	11.5426	IPI00217493	MB	0.333333		IPI00217493	MB	0.33333
IPI00446382	-	0.0002	IPI00847649	CTRB1	11.3431	IPI00017617	DDX5	0.333333		IPI00017617	DDX5	0.33333	IPI00798375	DDX5	7.17
IPI00401531	LOC96597	0.0002	IPI00852833	FAM129B	11.3431	IPI00246058	PDCD6IP	0.333333		IPI00246058	PDCD6IP	0.33333	IPI00798229	PDCD6IP	6.55
IPI00789220	ACY1	0.0002	IPI00556522	GPS1	11.3431	IPI00015504	KIAA1822L	0.333333		IPI00015504	KIAA1822L	0.33333	IPI00843962	KIAA1822L	11.34
IPI00171921	KCNK13	0.0002	IPI00843962	KIAA1822L	11.3431	IPI00413868	C6orf60	0.333333		IPI00413868	C6orf60	0.33333				IPI00413868	C6orf60	0.0002
IPI00026580	OFD1	0.0002	IPI00853536	MOV10L1	11.3431	IPI00744647	NWD1	0.333333		IPI00744647	NWD1	0.33333	IPI00744647	NWD1	19.65
IPI00304540	FAM40A	0.0002	IPI00646654	MTHFR	11.3431	IPI00006283	TAOK2	0.333333		IPI00006283	TAOK2	0.33333	IPI00641071	TAOK2	19.65
IPI00067350	MID2	0.0002	IPI00647794	WDR77	11.3091	IPI00783320	REM2	0.333333		IPI00783320	REM2	0.33333
IPI00795146	UBR1	0.0002	IPI00816329	EIF4B	11.2834	IPI00747346	KIAA1909	0.333333		IPI00747346	KIAA1909	0.33333
IPI00062237	KLHDC7B	0.0002	IPI00798012	CSDA	10.692	IPI00334775	HSP90AB1	0.320398		IPI00334775	HSP90AB1	0.3204	IPI00746291	HSP90AB1	3.1
IPI00334281	DPY19L4	0.0002	IPI00004795	CLNS1A	9.91239	IPI00658203	C9orf84	0.317585		IPI00658203	C9orf84	0.31759				IPI00658203	C9orf84	0.002
IPI00298007	C6orf150	0.0002	IPI00744988	ANKRD11	9.82344	IPI00030531	SLMAP	0.317585		IPI00030531	SLMAP	0.31759	IPI00847344	SLMAP	193	IPI00026691	SLMAP	0.0036
IPI00018044	FLJ22596	0.0002	IPI00216496	HNRPH3	9.82344	IPI00301263	CAD	0.317585		IPI00301263	CAD	0.31759	IPI00301263	CAD	4.32	IPI00301263	CAD	0.0002
IPI00007695	SYT3;SHANK1	0.0002	IPI00412712	RABEP1	9.82344	IPI00002286	ANKRD11	0.317585		IPI00002286	ANKRD11	0.31759	IPI00744988	ANKRD11	9.82
IPI00158318	LOC257039	0.0002	IPI00176692	hCG_2023776	9.74797	IPI00219740	MCM7	0.317585		IPI00219740	MCM7	0.31759	IPI00387004	MCM7	4.51
IPI00151360	GTPBP2	0.0002	IPI00847536	HSPA1A;HSPA1B	9.68513	IPI00013877	HNRPH3	0.317585		IPI00013877	HNRPH3	0.31759	IPI00216496	HNRPH3	9.82
IPI00152157	ZNF509	0.0002	IPI00644224	HNRPU	9.59025	IPI00021759	LOC220594	0.317585		IPI00021759	LOC220594	0.31759	IPI00847891	LOC220594	19.65	IPI00021759	LOC220594	0.0002
IPI00290380	ALPPL2	0.0002	IPI00816584	SSBP1	9.59025	IPI00001712	CTNNA3	0.317585		IPI00001712	CTNNA3	0.31759	IPI00747120	CTNNA3	13.89	IPI00001712	CTNNA3	0.0036
IPI00001485	BMP15	0.0002	IPI00792505	STK38L	9.35998	IPI00100160	CAND1	0.317585		IPI00100160	CAND1	0.31759	IPI00746694	CAND1	3.47
IPI00413868	C6orf60	0.0002	IPI00029468	ACTR1A	8.78635	IPI00005198	ILF2	0.317585		IPI00005198	ILF2	0.31759	IPI00643578	ILF2	4.7
IPI00013009	WWP1	0.0002	IPI00455134	HNRPA3	8.78635	IPI00216922	KCNK6	0.317585		IPI00216922	KCNK6	0.31759	IPI00216922	KCNK6	4.01
IPI00642182	KLHL12	0.0002	IPI00816313	STAT3	8.78635	IPI00006980	C14orf166	0.302564		IPI00006980	C14orf166	0.30256	IPI00792100	C14orf166	2.9
IPI00154645	TBC1D15	0.0002	IPI00643152	HSPA1L	8.49804	IPI00009841	EWSR1	0.302564		IPI00009841	EWSR1	0.30256	IPI00335961	EWSR1	4.77	IPI00009841	EWSR1	0.0002
IPI00748490	AARSD1	0.0002	IPI00640037	RPL5	8.27101	IPI00374686	-	0.302564		IPI00374686	-	0.30256	IPI00795650	-	668.57	IPI00795650	-	0.0032
IPI00395008	TH1L	0.0002	IPI00789551	MATR3	8.02081	IPI00166768	TUBA1C	0.298429		IPI00166768	TUBA1C	0.29843	IPI00795002	TUBA1C	4.19
IPI00031747	AKT3	0.0002	IPI00221091	RPS15A	7.95919	IPI00018971	TRIM21	0.291667		IPI00018971	TRIM21	0.29167	IPI00018971	TRIM21	29.06
IPI00334846	FLJ11171	0.0002	IPI00220327	KRT1	7.79317	IPI00012079	EIF4B	0.286263		IPI00012079	EIF4B	0.28626	IPI00816329	EIF4B	11.28
IPI00099386	TINAG	0.0002	IPI00643781	PSIP1	7.42582	IPI00175107	SLC25A41	0.27451		IPI00175107	SLC25A41	0.27451
IPI00302490	AGBL3	0.0002	IPI00515047	ACTA1	7.27849	IPI00031801	CSDA	0.270066		IPI00031801	CSDA	0.27007	IPI00798012	CSDA	10.69
IPI00396145	PIP5K3	0.0002	IPI00798155	UBC	7.27849	IPI00465248	ENO1	0.262172		IPI00465248	ENO1	0.26217	IPI00759806	ENO1	3.82
IPI00643847	CTRL	0.0002	IPI00293655	DDX1	7.25509	IPI00410590	LSM14A	0.261391		IPI00410590	LSM14A	0.26139	IPI00478300	LSM14A	3.59
IPI00337530	REPS1	0.0002	IPI00798375	DDX5	7.17403	IPI00026781	FASN	0.261391		IPI00026781	FASN	0.26139	IPI00847250	FASN	3.65
IPI00011231	PHF1	0.0002	IPI00383111	KRT10	7.15917	IPI00472102	HSPD1	0.248826		IPI00472102	HSPD1	0.24883	IPI00795445	HSPD1	2.65
IPI00299307	MASP1	0.0002	IPI00647160	SNRPD1	7.13686	IPI00020127	RPA1	0.248826		IPI00020127	RPA1	0.24883	IPI00742854	RPA1	4.34
IPI00016824	TFEC	0.0002	IPI00844387	RPAP1	6.94622	IPI00183526	NCL	0.248826		IPI00183526	NCL	0.24883	IPI00827674	NCL	2.54
IPI00021759	LOC220594	0.0002	IPI00843768	SMC5	6.94622	IPI00003865	HSPA8	0.239269		IPI00003865	HSPA8	0.23927	IPI00798247	HSPA8	3.72
IPI00009841	EWSR1	0.0002	IPI00844420	SNRPB	6.91197	IPI00025329	RPL19	0.236782		IPI00025329	RPL19	0.23678	IPI00025329	RPL19	2.03
IPI00783656	MRPL38	0.0002	IPI00798229	PDCD6IP	6.54896	IPI00298887	STAT3	0.236782		IPI00298887	STAT3	0.23678	IPI00816313	STAT3	8.79
IPI00301263	CAD	0.0002	IPI00748927	RAB6A	6.54896	IPI00293655	DDX1	0.203463		IPI00293655	DDX1	0.20346	IPI00293655	DDX1	7.26
IPI00172479	DISP1	0.0002	IPI00783726	KTN1	6.21289	IPI00302850	SNRPD1	0.198068		IPI00302850	SNRPD1	0.19807	IPI00647160	SNRPD1	7.14
IPI00166337	-	0.0002	IPI00017964	SNRPD3	5.96843	IPI00007752	TUBB2C	0.198068		IPI00007752	TUBB2C	0.19807	IPI00007752	TUBB2C	3.08
IPI00012449	SLC5A2	0.0002	IPI00746877	DSP	5.67157	IPI00219217	LDHB	0.183333		IPI00219217	LDHB	0.18333	IPI00789173	LDHB	2.22
IPI00514226	ZNF510	0.0002	IPI00829833	MUC19	5.67157	IPI00375731	RBM10	0.176871		IPI00375731	RBM10	0.17687	IPI00844213	RBM10	3.71
			IPI00794580	PRMT5	5.52082	IPI00025447	EEF1A1	0.176871		IPI00025447	EEF1A1	0.17687	IPI00853600	EEF1A1	3.93
			IPI00216973	LIX1L	5.44906	IPI00000875	EEF1G	0.164659		IPI00000875	EEF1G	0.16466	IPI00747497	EEF1G	1.75
			IPI00748022	P704P	5.44906	IPI00027285	SNRPB	0.158879		IPI00027285	SNRPB	0.15888	IPI00844420	SNRPB	6.91
			IPI00017963	SNRPD2	5.36248	IPI00305289	KIF11	0.155819		IPI00305289	KIF11	0.15582	IPI00305289	KIF11	2.63
			IPI00744173	-	5.25085	IPI00014264	CENTB2	0.155819		IPI00014264	CENTB2	0.15582	IPI00797878	CENTB2	2.38
			IPI00792970	KRT2	5.04322	IPI00017964	SNRPD3	0.148148		IPI00017964	SNRPD3	0.14815	IPI00017964	SNRPD3	5.97
			IPI00816556	SPTBN1	4.99031
			IPI00003269	DKFZp686D0972	4.95238
			IPI00793182	KIAA1409	4.91172
			IPI00335961	EWSR1	4.76507
			IPI00643578	ILF2	4.6965
			IPI00387004	MCM7	4.5073
			IPI00027251	STK38	4.42389
			IPI00797993	GLT8D1	4.39318
			IPI00742854	RPA1	4.33927
			IPI00169252	-	4.33243
			IPI00301263	CAD	4.32174
			IPI00795002	TUBA1C	4.19379
			IPI00030706	AHSA1	4.18873
			IPI00643607	CNIH4	4.09666
			IPI00003881	HNRPF	4.07378
			IPI00216922	KCNK6	4.0104
			IPI00853600	EEF1A1	3.93105
			IPI00641898	DHX15	3.92938
			IPI00004550	KRT24	3.92938
			IPI00642540	NEK3	3.92938
			IPI00759806	ENO1	3.81739
			IPI00445200	ALDH18A1	3.78104
			IPI00016910	EIF3S8	3.78104
			IPI00011134	HSPA7	3.76585
			IPI00798247	HSPA8	3.72478
			IPI00844213	RBM10	3.71351
			IPI00646055	TRAP1	3.71351
			IPI00847250	FASN	3.64833
			IPI00478300	LSM14A	3.58701
			IPI00746694	CAND1	3.47311
			IPI00848226	GNB2L1	3.36941
			IPI00797717	TUBA4A	3.33858
			IPI00008359	KRT76	3.32093
			IPI00746291	HSP90AB1	3.10163
			IPI00479191	HNRPH1	3.0841
			IPI00007752	TUBB2C	3.08094
			IPI00014424	EEF1A2	3.06222
			IPI00024060	BARHL1	2.99612
			IPI00792100	C14orf166	2.89677
			IPI00216613	SFPQ	2.89677
			IPI00005859	KRT75	2.66539
			IPI00795445	HSPD1	2.64919
			IPI00305289	KIF11	2.62543
			IPI00003362	HSPA5	2.6119
			IPI00827674	NCL	2.5364
			IPI00797878	CENTB2	2.38253
			IPI00186290	EEF2	2.36521
			IPI00844215	SPTAN1	2.29949
			IPI00789173	LDHB	2.22457
			IPI00816821	GFAP	2.17628
			IPI00647351	CAP1	2.10637
			IPI00446280	SHROOM3	2.07096
			IPI00025329	RPL19	2.02642
			IPI00797221	GAPDH	1.92654
			IPI00792715	ENO2	1.89934
			IPI00647896	TUBB	1.88237
			IPI00019359	KRT9	1.82571
			IPI00747497	EEF1G	1.75028
			IPI00013769	ENO1B	1.67855
			IPI00796776	KRT5	1.66046
			IPI00010339	PTS	1.54839
			IPI00607891	CRB1	1.49372
			IPI00017454	-	1.45234
			IPI00006510	TUBB1	1.26557

## Sheet: CTNNBIP1
SAINT			COMPASS			ROCS				ROCS			COMPASS			SAINT
IPI	HGNC	PSAINT	IPI	HGNC	D-score	IPI	HGNC	C-score		IPI	HGNC	C-score	IPI	HGNC	D-score	IPI	HGNC	PSAINT
IPI00025001	CTNNBIP1	1	IPI00792321	CTNNB1	6.48398e+10	IPI00017292	CTNNB1	1		IPI00017292	CTNNB1	1	IPI00792321	CTNNB1	64839827871	IPI00017292	CTNNB1	0.8477
IPI00007765	HSPA9	0.9139	IPI00514012	CTNNBIP1	7.12725e+09	IPI00025001	CTNNBIP1	0.984		IPI00025001	CTNNBIP1	0.984	IPI00514012	CTNNBIP1	7127248973	IPI00025001	CTNNBIP1	1
IPI00017292	CTNNB1	0.8477	IPI00007765	HSPA9	191952	IPI00007765	HSPA9	0.968254		IPI00007765	HSPA9	0.96825	IPI00007765	HSPA9	191952	IPI00007765	HSPA9	0.9139
IPI00794008	40790	0.0279	IPI00791432	JUP	13726.8	IPI00179330	UBC	0.850746		IPI00179330	UBC	0.85075	IPI00798155	UBC	164.02
IPI00306532	MYO15B	0.0162	IPI00554626	CTBP1	13135.4	IPI00003362	HSPA5	0.69863		IPI00003362	HSPA5	0.69863	IPI00003362	HSPA5	148.33
IPI00065051	CCDC13	0.0161	IPI00657642	CCDC75	1174.86	IPI00003865	HSPA8	0.521472		IPI00003865	HSPA8	0.52147	IPI00798247	HSPA8	75.61
IPI00008577	AMH	0.0121	IPI00027028	PNMA2	863.12	IPI00020127	RPA1	0.510448		IPI00020127	RPA1	0.51045	IPI00742854	RPA1	86.66
IPI00002910	TMEM149	0.0116	IPI00815665	PRSS1	364.87	IPI00011134	HSPA7	0.498854		IPI00011134	HSPA7	0.49885	IPI00011134	HSPA7	10.88
IPI00027497	GPI	0.0104	IPI00796244	NACAP1	323.59	IPI00301277	HSPA1L	0.40113		IPI00301277	HSPA1L	0.40113	IPI00643152	HSPA1L	31.08
IPI00015346	CELSR2	0.0097	IPI00795438	CLCN2	272.94	IPI00023748	NACA	0.4		IPI00023748	NACA	0.4	IPI00797259	NACA	261.37
IPI00787233	ATAD5	0.0082	IPI00797259	NACA	261.37	IPI00012479	NACAP1	0.4		IPI00012479	NACAP1	0.4	IPI00796244	NACAP1	323.59
IPI00004521	ETAA1	0.0078	IPI00339269	HSPA6	181.96	IPI00012835	CTBP1	0.4		IPI00012835	CTBP1	0.4	IPI00554626	CTBP1	13135.4
IPI00152170	CMTM2	0.0072	IPI00798155	UBC	164.02	IPI00304925	HSPA1A;HSPA1B	0.385475		IPI00304925	HSPA1A;HSPA1B	0.38547	IPI00847536	HSPA1A;HSPA1B	37.94
IPI00335849	RASAL2	0.0064	IPI00003362	HSPA5	148.33	IPI00301434	BOLA2B;BOLA2	0.354373		IPI00301434	BOLA2B;BOLA2	0.35437	IPI00301434	BOLA2B;BOLA2	31.84
IPI00298447	TARBP1	0.0064	IPI00797646	GLB1	116.23	IPI00554711	JUP	0.340299		IPI00554711	JUP	0.3403	IPI00791432	JUP	13726.8
IPI00001545	WAS	0.0063	IPI00742854	RPA1	86.66	IPI00025447	EEF1A1	0.278261		IPI00025447	EEF1A1	0.27826	IPI00853600	EEF1A1	15.45
IPI00027967	ZNF500	0.0063	IPI00798247	HSPA8	75.61	IPI00185065	CCDC75	0.254785		IPI00185065	CCDC75	0.25479	IPI00657642	CCDC75	1174.86
IPI00181759	PRR12	0.006	IPI00004372	MEP1A	68.24	IPI00014424	EEF1A2	0.22268		IPI00014424	EEF1A2	0.22268	IPI00014424	EEF1A2	15.31
IPI00479548	BRDT	0.0054	IPI00018971	TRIM21	46.86	IPI00006510	TUBB1	0.216088		IPI00006510	TUBB1	0.21609	IPI00006510	TUBB1	2.27
IPI00001441	FTCD	0.0054	IPI00843764	PRSS3	44.4	IPI00015614	PRSS3	0.214241		IPI00015614	PRSS3	0.21424	IPI00843764	PRSS3	44.4
IPI00301609	NEK9	0.005	IPI00847536	HSPA1A;HSPA1B	37.94	IPI00008673	TLR4	0.2		IPI00008673	TLR4	0.2				IPI00008673	TLR4	0.0012
IPI00419021	FLJ43879	0.0042	IPI00643801	CTSA	34.03	IPI00444863	SAPS1	0.2		IPI00444863	SAPS1	0.2
IPI00847565	LOC283481	0.0039	IPI00301434	BOLA2B;BOLA2	31.84	IPI00398779	PLEC1	0.2		IPI00398779	PLEC1	0.2	IPI00420096	PLEC1	6.21
IPI00300697	VPS11	0.0033	IPI00643152	HSPA1L	31.08	IPI00011469	HUMBINDC;ABCA2	0.2		IPI00011469	HUMBINDC;ABCA2	0.2
IPI00027232	IGF1R	0.0031	IPI00004550	KRT24	23.35	IPI00426267	LRRC7	0.2		IPI00426267	LRRC7	0.2	IPI00426269	LRRC7	8.79
IPI00295485	HSPA4L	0.003	IPI00301395	CPVL	23.25	IPI00465459	DYRK3	0.2		IPI00465459	DYRK3	0.2
IPI00644316	SCML1	0.0028	IPI00792970	KRT2	20.37	IPI00217051	NAV3	0.2		IPI00217051	NAV3	0.2
IPI00413385	ITIH5L	0.0027	IPI00793310	ZBTB11	19.65	IPI00432655	FAM82A	0.2		IPI00432655	FAM82A	0.2	IPI00845293	FAM82A	13.89
IPI00031522	HADHA	0.0024	IPI00549640	GDPD3	19.65	IPI00418560	ZNF793	0.2		IPI00418560	ZNF793	0.2	IPI00853088	ZNF793	19.65
IPI00248596	LOC392617	0.0022	IPI00177509	TRAPPC5	19.65	IPI00217541	DDX51	0.2		IPI00217541	DDX51	0.2
IPI00382531	-	0.0022	IPI00292211	-	19.65	IPI00014572	SPARC	0.2		IPI00014572	SPARC	0.2	IPI00014572	SPARC	19.65
IPI00513714	SLAMF6	0.0022	IPI00382999	-	19.65	IPI00001510	PCDHAC1;PCDHA13	0.2		IPI00001510	PCDHAC1;PCDHA13	0.2
IPI00166137	LOC138046	0.0021	IPI00747213	LOC286238	19.65	IPI00332451	NR2C2	0.2		IPI00332451	NR2C2	0.2	IPI00792587	NR2C2	13.89
IPI00020504	CLCN2	0.0018	IPI00651752	PLGLB2;PLGLB1	19.65	IPI00020504	CLCN2	0.2		IPI00020504	CLCN2	0.2	IPI00795438	CLCN2	272.94	IPI00020504	CLCN2	0.0018
IPI00021954	GBF1	0.0018	IPI00794290	SDC2	19.65	IPI00292211	-	0.2		IPI00292211	-	0.2	IPI00292211	-	19.65	IPI00382531	-	0.0022
IPI00383460	GRSF1	0.0018	IPI00377163	FBXL6	19.65	IPI00002549	ANAPC2	0.2		IPI00002549	ANAPC2	0.2	IPI00788252	ANAPC2	11.34
IPI00000201	LRP3	0.0018	IPI00789608	-	19.65	IPI00003505	TRIP13	0.2		IPI00003505	TRIP13	0.2	IPI00847729	TRIP13	2.96
IPI00791325	KIAA0020	0.0017	IPI00791109	PLCE1	19.65	IPI00015927	PTK6	0.2		IPI00015927	PTK6	0.2
IPI00008115	MAP3K9	0.0017	IPI00014572	SPARC	19.65	IPI00020941	ABCA7	0.2		IPI00020941	ABCA7	0.2	IPI00293895	ABCA7	9.82
IPI00376002	TRIM46	0.0014	IPI00853088	ZNF793	19.65	IPI00374244	LOC389207	0.2		IPI00374244	LOC389207	0.2
IPI00007993	HIC1	0.0013	IPI00218603	JPH2	19.65	IPI00008348	NARFL	0.2		IPI00008348	NARFL	0.2
IPI00008673	TLR4	0.0012	IPI00398585	HOOK2	19.65	IPI00736124	LOC647278	0.2		IPI00736124	LOC647278	0.2
IPI00290770	CCT3	0.0012	IPI00827707	IFT140	19.65	IPI00852584	RBM33	0.2		IPI00852584	RBM33	0.2
IPI00640734	KIAA0090	0.0012	IPI00791587	PXDN	19.65	IPI00007702	HSPA2	0.2		IPI00007702	HSPA2	0.2	IPI00007702	HSPA2	11.34
IPI00180384	DNAH7	0.0012	IPI00219641	RLN1	19.65	IPI00012500	BRIP1	0.2		IPI00012500	BRIP1	0.2
IPI00396527	CCDC128	0.0012	IPI00019359	KRT9	18.62	IPI00301395	CPVL	0.2		IPI00301395	CPVL	0.2	IPI00301395	CPVL	23.25
IPI00064241	IKZF4	0.0011	IPI00220327	KRT1	16.73	IPI00419509	PPRC1	0.2		IPI00419509	PPRC1	0.2	IPI00646001	PPRC1	13.89
IPI00385789	-	0.001	IPI00816821	GFAP	15.86	IPI00375294	LAMA1	0.2		IPI00375294	LAMA1	0.2				IPI00375294	LAMA1	0.0003
IPI00333770	DOCK10	0.001	IPI00853600	EEF1A1	15.45	IPI00470741	CEP135	0.2		IPI00470741	CEP135	0.2
IPI00301517	CXorf57	0.0009	IPI00014424	EEF1A2	15.31	IPI00024825	PRG4	0.2		IPI00024825	PRG4	0.2
IPI00221332	DNM3	0.0009	IPI00383111	KRT10	14.78	IPI00177509	TRAPPC5	0.2		IPI00177509	TRAPPC5	0.2	IPI00177509	TRAPPC5	19.65
IPI00384918	-	0.0009	IPI00418146	ROBO4	13.89	IPI00514381	ATP6V1G2	0.2		IPI00514381	ATP6V1G2	0.2	IPI00796920	ATP6V1G2	3.47
IPI00152082	C7orf47	0.0008	IPI00385464	FLJ36031	13.89	IPI00419590	SPOCK3	0.2		IPI00419590	SPOCK3	0.2
IPI00012792	CDH5	0.0008	IPI00792587	NR2C2	13.89	IPI00027028	PNMA2	0.2		IPI00027028	PNMA2	0.2	IPI00027028	PNMA2	863.12
IPI00745161	STEAP4	0.0007	IPI00845293	FAM82A	13.89	IPI00029011	KIF1B	0.2		IPI00029011	KIF1B	0.2	IPI00411763	KIF1B	11.34
IPI00295640	ABCA6	0.0007	IPI00384771	ZAK	13.89	IPI00788911	AP1B1	0.2		IPI00788911	AP1B1	0.2				IPI00788911	AP1B1	0.0006
IPI00328268	EIF4G3	0.0007	IPI00646001	PPRC1	13.89	IPI00647019	-	0.2		IPI00647019	-	0.2	IPI00292211	-	19.65	IPI00382531	-	0.0022
IPI00009310	C9orf127	0.0007	IPI00061356	CCDC99	13.89	IPI00382999	-	0.2		IPI00382999	-	0.2	IPI00292211	-	19.65	IPI00382531	-	0.0022
IPI00395010	FLJ13231	0.0007	IPI00328241	RGS9	13.89	IPI00006560	SERPINB13	0.2		IPI00006560	SERPINB13	0.2
IPI00004497	BCR	0.0006	IPI00743086	TAX1BP3	13.89	IPI00013306	GDPD3	0.184496		IPI00013306	GDPD3	0.1845	IPI00549640	GDPD3	19.65
IPI00787576	LOC644070	0.0006	IPI00848058	ACTB	13.8	IPI00787576	LOC644070	0.184496		IPI00787576	LOC644070	0.1845				IPI00787576	LOC644070	0.0006
IPI00000787	PSMB9	0.0006	IPI00816012	ALB	12.57	IPI00020884	PLXNA3	0.184496		IPI00020884	PLXNA3	0.1845
IPI00018206	GOT2	0.0006	IPI00745010	MED12	11.34	IPI00022479	HERC1	0.184496		IPI00022479	HERC1	0.1845	IPI00796883	HERC1	11.34
IPI00847815	SLC25A35	0.0006	IPI00743593	AFG3L1	11.34	IPI00329708	SUV420H1	0.184496		IPI00329708	SUV420H1	0.1845	IPI00844368	SUV420H1	5.92
IPI00788911	AP1B1	0.0006	IPI00796883	HERC1	11.34	IPI00031008	TNC	0.170149		IPI00031008	TNC	0.17015
IPI00021925	CPT1B	0.0006	IPI00007702	HSPA2	11.34	IPI00187159	FRMPD4	0.170149		IPI00187159	FRMPD4	0.17015	IPI00187159	FRMPD4	9.82
IPI00057097	DNTTIP1	0.0006	IPI00847732	PTPRJ	11.34	IPI00011093	C1QTNF2	0.156835		IPI00011093	C1QTNF2	0.15683
IPI00383049	LMAN1L;CPLX3	0.0004	IPI00411763	KIF1B	11.34	IPI00017373	RPA3	0.156835		IPI00017373	RPA3	0.15683	IPI00017373	RPA3	4.91
IPI00339269	HSPA6	0.0004	IPI00788252	ANAPC2	11.34
IPI00302309	TTC17	0.0004	IPI00760588	ADAR	11.34
IPI00015671	TUBAL3	0.0004	IPI00011134	HSPA7	10.88
IPI00006130	KIAA0494	0.0004	IPI00797717	TUBA4A	9.83
IPI00513919	PAN3	0.0004	IPI00187159	FRMPD4	9.82
IPI00375638	SAPS2	0.0004	IPI00293895	ABCA7	9.82
IPI00465256	AK3	0.0003	IPI00444994	CCDC88B	9.82
IPI00300407	SDC2	0.0003	IPI00434629	KIAA1727	9.82
IPI00289838	ESCO1	0.0003	IPI00647794	WDR77	9.13
IPI00003016	STRN4	0.0003	IPI00794580	PRMT5	8.94
IPI00747474	-	0.0003	IPI00027251	STK38	8.88
IPI00413295	GAB4	0.0003	IPI00165506	POLDIP2	8.79
IPI00171599	EFHC2	0.0003	IPI00426269	LRRC7	8.79
IPI00375294	LAMA1	0.0003	IPI00847450	INPP5B	8.79
IPI00178743	ALMS1	0.0003	IPI00787943	LOC137885	8.02
IPI00060459	TXNL6	0.0003	IPI00555874	-	7.43
IPI00169140	-	0.0003	IPI00795002	TUBA1C	7.33
IPI00232764	ZC3H12B	0.0003	IPI00759806	ENO1	6.61
IPI00028579	TAF6	0.0003	IPI00015671	TUBAL3	6.55
IPI00008493	C1orf14	0.0003	IPI00018206	GOT2	6.37
IPI00221125	KCNAB1	0.0003	IPI00007752	TUBB2C	6.35
IPI00003217	PSMB7	0.0002	IPI00420096	PLEC1	6.21
IPI00292211	-	0.0002	IPI00744315	CCT3	6.11
IPI00442708	-	0.0002	IPI00844368	SUV420H1	5.92
IPI00102575	ATAD5	0.0002	IPI00794046	CCT4	5.62
IPI00167953	KBTBD3	0.0002	IPI00796657	EIF4A1	5.35
IPI00005004	ZNF142	0.0002	IPI00027497	GPI	5.35
IPI00005729	FGF3	0.0002	IPI00829790	KRT13	5.35
IPI00220737	NCAM1	0.0002	IPI00747497	EEF1G	5.31
IPI00289654	PRDM16	0.0002	IPI00647896	TUBB	5.01
IPI00292671	TOP3B	0.0002	IPI00218989	AK2	4.91
IPI00001661	RCC1	0.0002	IPI00017373	RPA3	4.91
IPI00332936	ZC3HAV1	0.0002	IPI00013769	ENO1B	4.88
IPI00451132	PDE2A	0.0002	IPI00186290	EEF2	4.73
IPI00465296	XPO6	0.0002	IPI00792505	STK38L	4.66
IPI00221106	SF3B2	0.0002	IPI00798116	PPP2R1A	4.63
IPI00174345	SPAG17	0.0002	IPI00746097	FLJ10324	4.39
IPI00173947	SV2C	0.0002	IPI00797221	GAPDH	4.31
IPI00793049	B3GNT4	0.0002	IPI00005859	KRT75	4.1
IPI00021794	CTSA	0.0002	IPI00798012	CSDA	4.01
IPI00151888	DOCK9	0.0002	IPI00796736	PDIA3	4.01
IPI00009688	PIP5K2A	0.0002	IPI00219005	FKBP4	3.93
IPI00446113	APBA2	0.0002	IPI00291005	MDH1	3.85
IPI00432873	GTF2IRD2	0.0002	IPI00291922	PSMA5	3.85
IPI00183703	AMICA1	0.0001	IPI00795445	HSPD1	3.75
IPI00294542	FRY	0.0001	IPI00816584	SSBP1	3.59
IPI00644865	FRMD4A	0.0001	IPI00017964	SNRPD3	3.57
IPI00847939	-	0.0001	IPI00220301	PRDX6	3.56
IPI00061263	TRIM65	0.0001	IPI00796920	ATP6V1G2	3.47
IPI00384140	ESR2	0.0001	IPI00793182	KIAA1409	3.47
IPI00102827	SRCRB4D	0.0001	IPI00076042	-	3.42
IPI00152842	HSPG2	0.0001	IPI00216691	PFN1	3.37
IPI00217283	PLEKHM2	0.0001	IPI00792715	ENO2	3.29
IPI00012795	EIF3S2	0.0001	IPI00647280	PRDX4	3.23
IPI00033349	PREB	0.0001	IPI00798371	RPLP0	3.19
IPI00021800	CASP1	0.0001	IPI00796761	CCT2	3.15
IPI00470883	STAG2	0.0001	IPI00647667	RPA2	3.15
IPI00187144	C9orf52	0.0001	IPI00375301	ANKFY1	3.03
IPI00418787	-	0.0001	IPI00789457	KPNA2	3
IPI00107617	MXI1	0.0001	IPI00017454	-	2.98
IPI00221280	OBP2A	0.0001	IPI00847729	TRIP13	2.96
IPI00176099	C16orf65	0.0001	IPI00013475	TUBB2A	2.96
IPI00060423	CTHRC1	0.0001	IPI00792375	ALDOC	2.78
IPI00385085	GLT8D1	0.0001	IPI00789750	KRT14	2.75
IPI00024312	FGD1	0.0001	IPI00807545	HNRPK	2.67
IPI00022134	RAB1B	0.0001	IPI00796333	ALDOA	2.67
IPI00029155	SIGIRR	0.0001	IPI00555744	RPL14	2.6
IPI00006752	MAP4K4	0.0001	IPI00794730	CKB	2.56
IPI00745418	-	0.0001	IPI00018824	PPP1R2P9	2.4
IPI00643028	ARHGEF1	0.0001	IPI00003269	DKFZp686D0972	2.39
IPI00743180	-	0.0001	IPI00031523	HSP90AA2	2.39
IPI00301812	SMOC1	0.0001	IPI00515047	ACTA1	2.27
IPI00290544	GDAP1	0.0001	IPI00006510	TUBB1	2.27
IPI00746665	-	0.0001	IPI00815646	RPS8	2.24
IPI00414481	GTF3C1	0.0001	IPI00647351	CAP1	2.11
IPI00023013	UTY	0.0001	IPI00844420	SNRPB	2.02
IPI00290380	ALPPL2	0.0001	IPI00794526	ATP5B	2.01
IPI00514534	SLC22A7	0.0001	IPI00004795	CLNS1A	1.74
IPI00168901	BEST3	0.0001	IPI00003881	HNRPF	1.7
IPI00000024	PCDH1	0.0001	IPI00796776	KRT5	1.66
IPI00006298	PPIG	0.0001	IPI00010339	PTS	1.55
IPI00054459	LOC731568	0.0001	IPI00479191	HNRPH1	1.48
IPI00398020	ODZ3	0.0001	IPI00647160	SNRPD1	1.26
IPI00304706	ALPK1	0.0001
IPI00784869	DNAH10	0.0001
IPI00306470	SEZ6L2	0.0001
IPI00657645	XRN1	0.0001
IPI00007138	DLGAP4	0.0001
IPI00016979	CLUAP1	0.0001
IPI00179953	NASP	0.0001
IPI00018323	GJB4	0.0001
IPI00296176	F9	0.0001
IPI00853194	ADAMTSL1	0.0001
IPI00552952	-	0.0001
IPI00015826	ABCB10	0.0001
IPI00018071	SLC6A15	0.0001
IPI00383913	-	0.0001
IPI00028501	LRRC27	0.0001
IPI00639866	ZNF382	0.0001
IPI00102259	HDGFL1	0.0001
IPI00442695	-	0.0001
IPI00008381	ZNF696	0.0001
IPI00329707	BCORL1	0.0001
IPI00219676	DNTT	0.0001
IPI00748960	-	0.0001
IPI00008293	LOC149224	0.0001
IPI00251783	ANKRD17	0.0001
IPI00399159	FLJ42289	0.0001
IPI00012491	GUCY2C	0.0001

## Sheet: NME2
SAINT			COMPASS			ROCS				ROCS			COMPASS			SAINT
IPI	HGNC	PSAINT	IPI	HGNC	D-score	IPI	HGNC	C-score		IPI	HGNC	C-score	IPI	HGNC	D-score	IPI	HGNC	PSAINT
IPI00026260	NME2	1	IPI00029091	-	7.17041e+06	IPI00026260	NME2	0.968254		IPI00026260	NME2	0.96825	IPI00026260	NME2	133497	IPI00026260	NME2	1
IPI00012048	NME1	0.9909	IPI00759646	ACP1	377401	IPI00012048	NME1	0.9375		IPI00012048	NME1	0.9375	IPI00797082	NME1	54483.3	IPI00012048	NME1	0.9909
IPI00759646	ACP1	0.9251	IPI00026260	NME2	133497	IPI00759646	ACP1	0.875		IPI00759646	ACP1	0.875	IPI00759646	ACP1	377401	IPI00759646	ACP1	0.9251
IPI00029091	-	0.8564	IPI00002184	HTR1B	129034	IPI00155168	PTPRC	0.875		IPI00155168	PTPRC	0.875	IPI00844079	PTPRC	91241	IPI00155168	PTPRC	0.0028
IPI00185072	-	0.4489	IPI00844079	PTPRC	91241	IPI00384397	-	0.812778		IPI00384397	-	0.81278	IPI00029091	-	7.17041e+06	IPI00029091	-	0.8564
IPI00418790	EML5	0.3599	IPI00797082	NME1	54483.3	IPI00029091	-	0.75		IPI00029091	-	0.75	IPI00029091	-	7.17041e+06	IPI00029091	-	0.8564
IPI00043215	IGSF1	0.1269	IPI00759816	PPP1R7	14685.8	IPI00179330	UBC	0.727321		IPI00179330	UBC	0.72732	IPI00798155	UBC	139.39
IPI00007765	HSPA9	0.0459	IPI00791880	-	3482.85	IPI00185072	UEVLD	0.5		IPI00185072	UEVLD	0.5	IPI00827694	UEVLD	9.82
IPI00047476	LOC139735	0.031	IPI00797955	PPP1CA	2843.89	IPI00002184	HTR1B	0.5		IPI00002184	HTR1B	0.5	IPI00002184	HTR1B	129034	IPI00002184	HTR1B	0.0015
IPI00419585	PPIA;PPIAL3;LOC654188	0.0306	IPI00745477	-	2527.9	IPI00060473	EVI5L	0.5		IPI00060473	EVI5L	0.5	IPI00060473	EVI5L	13.89
IPI00550091	CXorf34	0.0306	IPI00384397	-	2285.8	IPI00005705	PPP1CC	0.46875		IPI00005705	PPP1CC	0.46875	IPI00218187	PPP1CC	1152.86
IPI00847565	LOC283481	0.0251	IPI00304706	ALPK1	1641.92	IPI00791447	LOC339929	0.375		IPI00791447	LOC339929	0.375	IPI00791447	LOC339929	19.65
IPI00647752	OTUD7B	0.0243	IPI00218187	PPP1CC	1152.86	IPI00745477	-	0.375		IPI00745477	-	0.375	IPI00029091	-	7.17041e+06	IPI00029091	-	0.8564
IPI00032959	GPD1L	0.0238	IPI00796733	ESRRA	545.886	IPI00027423	PPP1CA	0.375		IPI00027423	PPP1CA	0.375	IPI00797955	PPP1CA	2843.89
IPI00414315	EPS8L2	0.0235	IPI00169348	OTEX	545.886	IPI00033600	PPP1R7	0.375		IPI00033600	PPP1R7	0.375	IPI00759816	PPP1R7	14685.8
IPI00000874	PRDX1	0.0235	IPI00798155	UBC	139.387	IPI00304706	ALPK1	0.359211		IPI00304706	ALPK1	0.35921	IPI00304706	ALPK1	1641.92	IPI00304706	ALPK1	0.0136
IPI00444388	-	0.0201	IPI00816068	PKP4	109.177	IPI00470657	-	0.315594		IPI00470657	-	0.31559	IPI00029091	-	7.17041e+06	IPI00029091	-	0.8564
IPI00061460	FBXO17	0.0198	IPI00018971	TRIM21	53.7538	IPI00169307	ARHGAP21	0.25		IPI00169307	ARHGAP21	0.25	IPI00646651	ARHGAP21	11.34
IPI00376005	EIF5A	0.0188	IPI00747707	KRT17	45.4905	IPI00216674	CASP7	0.25		IPI00216674	CASP7	0.25
IPI00418739	LOC401233	0.017	IPI00552768	TXN	30.327	IPI00790152	NF1	0.25		IPI00790152	NF1	0.25	IPI00815649	NF1	8.79
IPI00011420	BAK1	0.0168	IPI00019359	KRT9	23.2388	IPI00216298	TXN	0.25		IPI00216298	TXN	0.25	IPI00552768	TXN	30.33	IPI00216298	TXN	0.0034
IPI00152159	GSG1L	0.016	IPI00470657	-	21.8355	IPI00216003	CUL5	0.25		IPI00216003	CUL5	0.25	IPI00216003	CUL5	13.89
IPI00296388	BAZ2A	0.0159	IPI00658047	ADAMTS6	19.6469	IPI00022434	ALB	0.231522		IPI00022434	ALB	0.23152	IPI00816012	ALB	14.51
IPI00069270	NCOA3	0.0151	IPI00514735	C6orf206	19.6469	IPI00456969	DYNC1H1	0.219697		IPI00456969	DYNC1H1	0.2197	IPI00477531	DYNC1H1	15.53
IPI00185568	BSPRY	0.0143	IPI00479283	CD46	19.6469	IPI00301277	HSPA1L	0.205479		IPI00301277	HSPA1L	0.20548	IPI00643152	HSPA1L	9.38
IPI00304706	ALPK1	0.0136	IPI00297056	CRNN	19.6469	IPI00018971	TRIM21	0.200779		IPI00018971	TRIM21	0.20078	IPI00018971	TRIM21	53.75
IPI00444701	ZCCHC23	0.0113	IPI00844220	CRSP3	19.6469	IPI00004372	MEP1A	0.192857		IPI00004372	MEP1A	0.19286
IPI00746416	LOC136288	0.0109	IPI00847840	DCX	19.6469	IPI00304925	HSPA1A;HSPA1B	0.192568		IPI00304925	HSPA1A;HSPA1B	0.19257	IPI00847536	HSPA1A;HSPA1B	9.5
IPI00076042	-	0.01	IPI00619921	DIDO1	19.6469	IPI00450768	KRT17	0.180556		IPI00450768	KRT17	0.18056	IPI00747707	KRT17	45.49
IPI00788083	BAHCC1	0.0099	IPI00844402	DIS3	19.6469	IPI00020127	RPA1	0.168919		IPI00020127	RPA1	0.16892	IPI00742854	RPA1	18.83
IPI00304053	FLJ31438	0.0095	IPI00432040	EED	19.6469	IPI00017454	-	0.132653		IPI00017454	-	0.13265	IPI00029091	-	7.17041e+06	IPI00029091	-	0.8564
IPI00002468	UBIAD1	0.0081	IPI00021923	FAM3C	19.6469	IPI00032460	LSM2	0.125		IPI00032460	LSM2	0.125	IPI00032460	LSM2	19.65	IPI00032460	LSM2	0.001
IPI00796440	PXMP2	0.0076	IPI00792370	GNAT1	19.6469	IPI00032827	SF3B14	0.125		IPI00032827	SF3B14	0.125	IPI00032827	SF3B14	4.91
IPI00218084	EIF5AL1	0.0075	IPI00743367	GPR35	19.6469	IPI00029133	ATP5F1	0.125		IPI00029133	ATP5F1	0.125
IPI00171791	NIN	0.0073	IPI00651621	HAT1	19.6469	IPI00003949	UBE2N	0.125		IPI00003949	UBE2N	0.125	IPI00796917	UBE2N	8.79	IPI00003949	UBE2N	0.0018
IPI00374563	AGRN	0.007	IPI00795896	HOM-TES-103	19.6469	IPI00290395	RALGDS	0.125		IPI00290395	RALGDS	0.125				IPI00290395	RALGDS	0.0001
IPI00011650	TREH	0.007	IPI00645069	ISYNA1	19.6469	IPI00000877	HYOU1	0.125		IPI00000877	HYOU1	0.125	IPI00000877	HYOU1	5.07	IPI00000877	HYOU1	0.0001
IPI00032128	KIAA0953	0.0069	IPI00791447	LOC339929	19.6469	IPI00064765	RPL10L	0.125		IPI00064765	RPL10L	0.125	IPI00064765	RPL10L	4.39
IPI00009101	SRCAP	0.0064	IPI00787334	LOC645900	19.6469	IPI00021828	CSTB	0.125		IPI00021828	CSTB	0.125	IPI00021828	CSTB	8.79
IPI00216920	PLCB1	0.0058	IPI00032460	LSM2	19.6469	IPI00788267	LOC729000	0.125		IPI00788267	LOC729000	0.125
IPI00456626	TXLNB	0.0053	IPI00739948	MGC22014	19.6469	IPI00442848	-	0.125		IPI00442848	-	0.125	IPI00029091	-	7.17041e+06	IPI00029091	-	0.8564
IPI00183706	KIF19	0.0051	IPI00853495	MLL5	19.6469	IPI00185568	BSPRY	0.125		IPI00185568	BSPRY	0.125				IPI00185568	BSPRY	0.0143
IPI00016459	TAF7L	0.0049	IPI00655724	PPP1R8	19.6469	IPI00019906	BSG	0.125		IPI00019906	BSG	0.125
IPI00017334	PHB	0.0045	IPI00008219	RAD23A	19.6469	IPI00297982	EIF2S3	0.125		IPI00297982	EIF2S3	0.125	IPI00644287	EIF2S3	6.21
IPI00784017	KIAA1324L	0.0043	IPI00646515	RBPJL	19.6469	IPI00477491	C1orf122	0.125		IPI00477491	C1orf122	0.125
IPI00419518	BRCTD1;ANKRD32	0.0043	IPI00410134	RTN2	19.6469	IPI00216767	PDE8B	0.125		IPI00216767	PDE8B	0.125
IPI00216711	KRTAP11-1	0.004	IPI00748027	SYTL3	19.6469	IPI00374975	LOC728188;PGAM4	0.125		IPI00374975	LOC728188;PGAM4	0.125
IPI00296161	IL1RL1	0.0039	IPI00178665	USH1G	19.6469	IPI00030355	PPP1R11	0.125		IPI00030355	PPP1R11	0.125
IPI00022057	AKAP4	0.0036	IPI00332580	ZSWIM1	19.6469	IPI00001563	CDKN2B	0.125		IPI00001563	CDKN2B	0.125
IPI00220391	RYR1	0.0036	IPI00742854	RPA1	18.8293	IPI00016610	PCBP1	0.125		IPI00016610	PCBP1	0.125	IPI00016610	PCBP1	5.45
IPI00163185	CENTG3	0.0036	IPI00477531	DYNC1H1	15.5322	IPI00300601	ENOSF1	0.125		IPI00300601	ENOSF1	0.125
IPI00297412	CADPS	0.0035	IPI00816012	ALB	14.5096	IPI00296965	ADAMTS6	0.125		IPI00296965	ADAMTS6	0.125	IPI00658047	ADAMTS6	19.65
IPI00216298	TXN	0.0034	IPI00220327	KRT1	13.945	IPI00643994	CAPN5	0.125		IPI00643994	CAPN5	0.125				IPI00643994	CAPN5	0.0001
IPI00003965	USP7	0.003	IPI00296527	CD207	13.8924	IPI00006865	SEC22B	0.125		IPI00006865	SEC22B	0.125	IPI00006865	SEC22B	11.34	IPI00006865	SEC22B	0.0024
IPI00155168	PTPRC	0.0028	IPI00216003	CUL5	13.8924	IPI00411680	PCMT1	0.125		IPI00411680	PCMT1	0.125
IPI00384157	TDP1	0.0025	IPI00060473	EVI5L	13.8924	IPI00019894	HIP2	0.125		IPI00019894	HIP2	0.125	IPI00784038	HIP2	9.82
IPI00376727	LOC392222	0.0025	IPI00745798	FILIP1	13.8924	IPI00003309	POLR2H	0.125		IPI00003309	POLR2H	0.125	IPI00791273	POLR2H	8.79
IPI00445200	ALDH18A1	0.0024	IPI00640700	HMHA1	13.8924	IPI00215901	AK2	0.125		IPI00215901	AK2	0.125	IPI00218989	AK2	4.91
IPI00006865	SEC22B	0.0024	IPI00004963	-	13.8924	IPI00297056	CRNN	0.125		IPI00297056	CRNN	0.125	IPI00297056	CRNN	19.65
IPI00736446	LOC646670	0.0024	IPI00792421	MX2	13.8924	IPI00045207	BTBD14B	0.125		IPI00045207	BTBD14B	0.125
IPI00020999	ENPP3	0.0023	IPI00848266	NOSTRIN	13.8924	IPI00031519	DNMT1	0.125		IPI00031519	DNMT1	0.125	IPI00220919	DNMT1	9.82
IPI00103741	SSH1	0.0021	IPI00644989	PDIA6	13.8924	IPI00787334	LOC645900	0.125		IPI00787334	LOC645900	0.125	IPI00787334	LOC645900	19.65
IPI00297045	MKLN1	0.0021	IPI00418797	POLR1B	13.8924	IPI00172460	AK2	0.125		IPI00172460	AK2	0.125	IPI00218989	AK2	4.91
IPI00438229	TRIM28	0.002	IPI00852970	PRKCZ	13.8924	IPI00182739	JMY	0.125		IPI00182739	JMY	0.125
IPI00166578	DKFZp761P0423	0.002	IPI00798142	RP11-93B10.1	13.8924	IPI00103251	TMED6	0.125		IPI00103251	TMED6	0.125
IPI00221325	RANBP2	0.0019	IPI00645590	TRPC4	13.8924	IPI00413272	CRSP3	0.125		IPI00413272	CRSP3	0.125	IPI00844220	CRSP3	19.65
IPI00749462	C14orf121	0.0019	IPI00010951	EPPK1	13.0979	IPI00296053	FH	0.125		IPI00296053	FH	0.125	IPI00759715	FH	9.82
IPI00026833	ADSS	0.0018	IPI00289499	ATIC	12.4258	IPI00030179	RPL7	0.125		IPI00030179	RPL7	0.125	IPI00794746	RPL7	2.7
IPI00003949	UBE2N	0.0018	IPI00383111	KRT10	12.3956	IPI00030383	PPP1R8	0.125		IPI00030383	PPP1R8	0.125	IPI00655724	PPP1R8	19.65
IPI00026445	POLR1B	0.0018	IPI00394838	ACLY	12.1845	IPI00010153	RPL23	0.125		IPI00010153	RPL23	0.125	IPI00795751	RPL23	3.27
IPI00789872	VPS39	0.0016	IPI00657992	ACF	11.3431	IPI00030144	PPIAL4;LOC653598;LOC653505	0.125		IPI00030144	PPIAL4;LOC653598;LOC653505	0.125
IPI00002184	HTR1B	0.0015	IPI00646651	ARHGAP21	11.3431	IPI00183350	DIDO1	0.125		IPI00183350	DIDO1	0.125	IPI00619921	DIDO1	19.65
IPI00009268	ACY1	0.0014	IPI00828196	BAT1	11.3431	IPI00030243	PSME3	0.125		IPI00030243	PSME3	0.125
IPI00217662	C11orf35	0.0013	IPI00456156	DUPD1	11.3431	IPI00220895	SIM2	0.125		IPI00220895	SIM2	0.125
IPI00150496	ZNF438	0.0013	IPI00788678	MYH15	11.3431	IPI00021766	RTN4	0.125		IPI00021766	RTN4	0.125	IPI00746400	RTN4	8.79
IPI00640006	GDI2	0.0011	IPI00647678	NARS	11.3431	IPI00178665	USH1G	0.125		IPI00178665	USH1G	0.125	IPI00178665	USH1G	19.65
IPI00783246	AGBL1	0.0011	IPI00550364	PGM2	11.3431	IPI00641319	UBE1	0.125		IPI00641319	UBE1	0.125	IPI00647463	UBE1	4.1
IPI00794008	41156	0.001	IPI00006865	SEC22B	11.3431	IPI00219622	PSMA2	0.125		IPI00219622	PSMA2	0.125	IPI00219622	PSMA2	5.92
IPI00100660	ZNF423	0.001	IPI00797475	SETD2	11.3431	IPI00006658	PIN4	0.125		IPI00006658	PIN4	0.125				IPI00006658	PIN4	0.0003
IPI00148061	LDHAL6A	0.001	IPI00479946	STIP1	11.3431	IPI00032128	KIAA0953	0.125		IPI00032128	KIAA0953	0.125				IPI00032128	KIAA0953	0.0069
IPI00032460	LSM2	0.001	IPI00789173	LDHB	11.0657	IPI00219477	LFNG	0.125		IPI00219477	LFNG	0.125
IPI00329583	SPATA5	0.001	IPI00816821	GFAP	10.9325	IPI00301395	CPVL	0.125		IPI00301395	CPVL	0.125	IPI00301395	CPVL	8.79
IPI00011642	PTPRD	0.0009	IPI00793443	RANBP5	10.8153	IPI00335355	SLC6A17	0.125		IPI00335355	SLC6A17	0.125
IPI00295386	CBR1	0.0009	IPI00019038	LYZ	10.5017	IPI00411816	MRPL2	0.125		IPI00411816	MRPL2	0.125
IPI00024719	HAT1	0.0009	IPI00798247	HSPA8	9.98783	IPI00514966	RBPJL	0.125		IPI00514966	RBPJL	0.125	IPI00646515	RBPJL	19.65
IPI00328709	GREM2	0.0009	IPI00795445	HSPD1	9.91234	IPI00296527	CD207	0.125		IPI00296527	CD207	0.125	IPI00296527	CD207	13.89
IPI00028492	THSD7B	0.0009	IPI00220919	DNMT1	9.82344	IPI00020928	TFAM	0.125		IPI00020928	TFAM	0.125
IPI00216989	GPRIN3	0.0008	IPI00843972	EML5	9.82344	IPI00418290	MRPL14	0.125		IPI00418290	MRPL14	0.125	IPI00418290	MRPL14	8.02
IPI00477740	MGC87315	0.0008	IPI00759715	FH	9.82344	IPI00412259	LOC389901	0.125		IPI00412259	LOC389901	0.125	IPI00412259	LOC389901	4.1
IPI00399050	-	0.0008	IPI00784038	HIP2	9.82344	IPI00550021	RPL3	0.125		IPI00550021	RPL3	0.125
IPI00298301	MYH3	0.0008	IPI00647914	RBBP7	9.82344	IPI00065081	C12orf37	0.125		IPI00065081	C12orf37	0.125
IPI00413998	CTGLF2	0.0008	IPI00827694	UEVLD	9.82344	IPI00026546	PAFAH1B2	0.125		IPI00026546	PAFAH1B2	0.125	IPI00815864	PAFAH1B2	6.95
IPI00006644	PLXNB1	0.0008	IPI00847536	HSPA1A;HSPA1B	9.50456	IPI00007632	GRIA4	0.125		IPI00007632	GRIA4	0.125
IPI00219072	STK11	0.0008	IPI00386208	-	9.43806	IPI00186712	-	0.125		IPI00186712	-	0.125	IPI00029091	-	7.17041e+06	IPI00029091	-	0.8564
IPI00642604	DCC	0.0006	IPI00643152	HSPA1L	9.37832	IPI00026087	BANF1	0.125		IPI00026087	BANF1	0.125
IPI00031030	APLP2	0.0006	IPI00797788	FLJ10292	9.26163	IPI00024821	PSMD14	0.125		IPI00024821	PSMD14	0.125
IPI00216691	PFN1	0.0006	IPI00844486	KIF5B	9.09474	IPI00413780	PKN3	0.125		IPI00413780	PKN3	0.125
IPI00014238	KARS	0.0006	IPI00004550	KRT24	8.91429	IPI00001734	PSAT1	0.125		IPI00001734	PSAT1	0.125	IPI00219478	PSAT1	8.02
IPI00027834	HNRPL	0.0006	IPI00301395	CPVL	8.78635	IPI00293157	SIVA1	0.125		IPI00293157	SIVA1	0.125
IPI00385115	-	0.0006	IPI00021828	CSTB	8.78635	IPI00185374	PSMD12	0.125		IPI00185374	PSMD12	0.125	IPI00787055	PSMD12	5.07
IPI00032063	LRP1B	0.0006	IPI00815649	NF1	8.78635	IPI00554737	PPP2R1A	0.125		IPI00554737	PPP2R1A	0.125	IPI00798116	PPP2R1A	6.55
IPI00003566	HOMER1	0.0006	IPI00791273	POLR2H	8.78635	IPI00026833	ADSS	0.125		IPI00026833	ADSS	0.125				IPI00026833	ADSS	0.0018
IPI00829981	-	0.0006	IPI00646415	RAB14	8.78635	IPI00301107	IPO11	0.125		IPI00301107	IPO11	0.125	IPI00815766	IPO11	6.95
IPI00021075	SLC43A1	0.0006	IPI00746400	RTN4	8.78635	IPI00000192	SON	0.125		IPI00000192	SON	0.125
IPI00003591	PSCDBP	0.0006	IPI00009104	RUVBL2	8.78635	IPI00798142	RP11-93B10.1	0.125		IPI00798142	RP11-93B10.1	0.125	IPI00798142	RP11-93B10.1	13.89
IPI00243602	CLEC4G	0.0005	IPI00009032	SSB	8.78635	IPI00787325	LOC731516	0.125		IPI00787325	LOC731516	0.125
IPI00152542	DMXL2	0.0005	IPI00796917	UBE2N	8.78635	IPI00009066	PTPRQ	0.125		IPI00009066	PTPRQ	0.125
IPI00023596	HRH4	0.0005	IPI00816584	SSBP1	8.57778	IPI00071360	ACF	0.125		IPI00071360	ACF	0.125	IPI00657992	ACF	11.34
IPI00006561	KIAA0317	0.0005	IPI00215780	RPS19	8.37746	IPI00021923	FAM3C	0.125		IPI00021923	FAM3C	0.125	IPI00021923	FAM3C	19.65
IPI00220014	IDI1	0.0005	IPI00216691	PFN1	8.25334	IPI00303207	ABCE1	0.125		IPI00303207	ABCE1	0.125	IPI00303207	ABCE1	7.43
IPI00031506	HCN1	0.0005	IPI00749239	EIF3S9	8.02081	IPI00294536	STRAP	0.125		IPI00294536	STRAP	0.125	IPI00796172	STRAP	4.91
IPI00245135	RNASEH2B	0.0005	IPI00102069	PCID1	8.02081	IPI00293274	PKHD1	0.125		IPI00293274	PKHD1	0.125
IPI00006197	NVL	0.0005	IPI00792410	RPL38	8.02081	IPI00015018	PPA1	0.125		IPI00015018	PPA1	0.125	IPI00643288	PPA1	6.81
IPI00816525	STS	0.0004	IPI00334343	LOC203547	8.02081	IPI00299571	PDIA6	0.125		IPI00299571	PDIA6	0.125	IPI00644989	PDIA6	13.89
IPI00083708	BAT2D1	0.0004	IPI00418181	LRRC17	8.02081	IPI00021370	HIP2	0.125		IPI00021370	HIP2	0.125	IPI00784038	HIP2	9.82
IPI00419903	LOC554235	0.0004	IPI00418290	MRPL14	8.02081	IPI00295386	CBR1	0.125		IPI00295386	CBR1	0.125	IPI00795334	CBR1	6.55	IPI00295386	CBR1	0.0009
IPI00028955	BOP1	0.0004	IPI00219478	PSAT1	8.02081	IPI00180305	UBR4	0.125		IPI00180305	UBR4	0.125	IPI00843999	UBR4	8.02
IPI00292445	CXXC1	0.0004	IPI00647839	PSMD10	8.02081	IPI00032826	ST13	0.125		IPI00032826	ST13	0.125	IPI00847961	ST13	6.95
IPI00008552	TXNL2	0.0004	IPI00843999	UBR4	8.02081	IPI00414860	RPL37A	0.125		IPI00414860	RPL37A	0.125	IPI00414860	RPL37A	6.95
IPI00024766	PLXNC1	0.0004	IPI00007765	HSPA9	7.80688	IPI00009104	RUVBL2	0.125		IPI00009104	RUVBL2	0.125	IPI00009104	RUVBL2	8.79	IPI00009104	RUVBL2	0.0001
IPI00167215	HEPACAM	0.0004	IPI00795516	YWHAE	7.73929	IPI00019038	LYZ	0.125		IPI00019038	LYZ	0.125	IPI00019038	LYZ	10.5	IPI00019038	LYZ	0.0003
IPI00016621	AP2A2	0.0004	IPI00795303	RPL4	7.58217	IPI00296388	BAZ2A	0.125		IPI00296388	BAZ2A	0.125				IPI00296388	BAZ2A	0.0159
IPI00010063	RP13-347D8.3	0.0004	IPI00796333	ALDOA	7.56209	IPI00746448	-	0.125		IPI00746448	-	0.125	IPI00029091	-	7.17041e+06	IPI00029091	-	0.8564
IPI00400774	DACH1	0.0004	IPI00303207	ABCE1	7.42582	IPI00297084	DDOST	0.125		IPI00297084	DDOST	0.125
IPI00384634	KIAA0922	0.0004	IPI00736256	FLJ40176	7.42582	IPI00024157	FKBP3	0.125		IPI00024157	FKBP3	0.125
IPI00445889	-	0.0004	IPI00816810	G3BP1	7.42582	IPI00549783	NOSTRIN	0.125		IPI00549783	NOSTRIN	0.125	IPI00848266	NOSTRIN	13.89
IPI00307757	PITPNM3	0.0004	IPI00374260	LOC284393	7.42582	IPI00063523	FLJ40176	0.125		IPI00063523	FLJ40176	0.125	IPI00736256	FLJ40176	7.43
IPI00107155	TMEM103	0.0004	IPI00844453	MKI67	7.42582	IPI00306960	NARS	0.125		IPI00306960	NARS	0.125	IPI00647678	NARS	11.34
IPI00292836	KIAA1529	0.0003	IPI00847750	PSMA7	7.42582	IPI00385156	ISYNA1	0.125		IPI00385156	ISYNA1	0.125	IPI00645069	ISYNA1	19.65
IPI00014312	CUL3	0.0003	IPI00555956	PSMB4	7.42582	IPI00026445	POLR1B	0.125		IPI00026445	POLR1B	0.125	IPI00418797	POLR1B	13.89	IPI00026445	POLR1B	0.0018
IPI00066543	PDE5A	0.0003	IPI00514622	RANBP6	7.42582	IPI00007423	ANP32B	0.125		IPI00007423	ANP32B	0.125	IPI00759824	ANP32B	5.25
IPI00411656	PCLO	0.0003	IPI00793319	GSTP1	7.25509	IPI00647650	EIF3S3	0.125		IPI00647650	EIF3S3	0.125	IPI00795699	EIF3S3	4.91	IPI00647650	EIF3S3	0.0003
IPI00020903	AFF2	0.0003	IPI00744315	CCT3	7.05737	IPI00006556	KIAA0644	0.125		IPI00006556	KIAA0644	0.125
IPI00413214	KPNA5	0.0003	IPI00029079	GMPS	6.94622	IPI00376005	EIF5A	0.125		IPI00376005	EIF5A	0.125	IPI00411704	EIF5A	3.37	IPI00376005	EIF5A	0.0188
IPI00168982	OR4M1	0.0003	IPI00815766	IPO11	6.94622	IPI00014312	CUL3	0.125		IPI00014312	CUL3	0.125				IPI00014312	CUL3	0.0003
IPI00297450	C12orf26	0.0003	IPI00815864	PAFAH1B2	6.94622	IPI00555956	PSMB4	0.125		IPI00555956	PSMB4	0.125	IPI00555956	PSMB4	7.43
IPI00164946	FIGN	0.0003	IPI00414860	RPL37A	6.94622	IPI00018352	UCHL1	0.125		IPI00018352	UCHL1	0.125	IPI00657702	UCHL1	6.74	IPI00018352	UCHL1	0.0001
IPI00444476	-	0.0003	IPI00008529	RPLP2	6.94622	IPI00438229	TRIM28	0.125		IPI00438229	TRIM28	0.125	IPI00438230	TRIM28	5.07	IPI00438229	TRIM28	0.002
IPI00556358	CRB1	0.0003	IPI00847961	ST13	6.94622	IPI00017672	NP	0.125		IPI00017672	NP	0.125
IPI00010720	CCT5	0.0003	IPI00291006	MDH2	6.84017	IPI00305490	NY-SAR-48	0.125		IPI00305490	NY-SAR-48	0.125
IPI00216283	PTPRZ1	0.0003	IPI00792375	ALDOC	6.80588	IPI00012479	NACAP1	0.125		IPI00012479	NACAP1	0.125	IPI00796244	NACAP1	5.45
IPI00009636	MS4A7	0.0003	IPI00643288	PPA1	6.80588	IPI00008529	RPLP2	0.125		IPI00008529	RPLP2	0.125	IPI00008529	RPLP2	6.95
IPI00147874	NANS	0.0003	IPI00657702	UCHL1	6.73883	IPI00094590	ZSWIM1	0.125		IPI00094590	ZSWIM1	0.125	IPI00332580	ZSWIM1	19.65
IPI00647650	EIF3S3	0.0003	IPI00792970	KRT2	6.71516	IPI00163505	RBM39	0.125		IPI00163505	RBM39	0.125
IPI00446340	IFNAR1	0.0003	IPI00376215	PRKDC	6.60156	IPI00032598	ETV3	0.125		IPI00032598	ETV3	0.125
IPI00218094	KIAA1618	0.0003	IPI00795334	CBR1	6.54896	IPI00219156	RPL30	0.125		IPI00219156	RPL30	0.125	IPI00794745	RPL30	6.37
IPI00006658	PIN4	0.0003	IPI00798116	PPP2R1A	6.54896	IPI00157456	LOC727997	0.125		IPI00157456	LOC727997	0.125	IPI00157456	LOC727997	5.35
IPI00005826	HERC2	0.0003	IPI00794745	RPL30	6.37429	IPI00289499	ATIC	0.125		IPI00289499	ATIC	0.125	IPI00289499	ATIC	12.43
IPI00442307	KCNAB2	0.0003	IPI00794526	ATP5B	6.341	IPI00008215	ME1	0.125		IPI00008215	ME1	0.125
IPI00289822	RAPH1	0.0003	IPI00644287	EIF2S3	6.21289	IPI00291419	ACAT2	0.125		IPI00291419	ACAT2	0.125
IPI00296524	ARSK	0.0003	IPI00008552	TXNL2	6.21289	IPI00384284	TPD52L3	0.125		IPI00384284	TPD52L3	0.125
IPI00073196	LTBP3	0.0003	IPI00044779	-	6.13666	IPI00029079	GMPS	0.125		IPI00029079	GMPS	0.125	IPI00029079	GMPS	6.95
IPI00845473	GBA	0.0003	IPI00647794	WDR77	6.08954	IPI00024983	RTN2	0.125		IPI00024983	RTN2	0.125	IPI00410134	RTN2	19.65
IPI00383123	BCL2L11	0.0003	IPI00790885	CA2	5.97836	IPI00645616	CTGLF3	0.125		IPI00645616	CTGLF3	0.125
IPI00748767	-	0.0003	IPI00453476	hCG_2015269	5.92376	IPI00307733	SETD2	0.125		IPI00307733	SETD2	0.125	IPI00797475	SETD2	11.34
IPI00794464	XIRP1	0.0003	IPI00554793	MYCBP;GJA10	5.92376	IPI00021435	PSMC2	0.125		IPI00021435	PSMC2	0.125	IPI00021435	PSMC2	5.92
IPI00018776	ZNF445	0.0003	IPI00797545	NAP1L1	5.92376	IPI00291928	RAB14	0.125		IPI00291928	RAB14	0.125	IPI00646415	RAB14	8.79
IPI00024382	CLASP2	0.0003	IPI00747533	PGD	5.92376	IPI00413214	KPNA5	0.125		IPI00413214	KPNA5	0.125				IPI00413214	KPNA5	0.0003
IPI00386884	PTPN5	0.0003	IPI00021435	PSMC2	5.92376	IPI00072377	SET	0.125		IPI00072377	SET	0.125	IPI00844040	SET	5.25
IPI00217024	MAP4K3	0.0003	IPI00795075	LDHA	5.92376	IPI00168184	PPP2R1A	0.125		IPI00168184	PPP2R1A	0.125	IPI00798116	PPP2R1A	6.55
IPI00100453	DENND4C	0.0003	IPI00219622	PSMA2	5.92376	IPI00395865	RBBP7	0.125		IPI00395865	RBBP7	0.125	IPI00647914	RBBP7	9.82
IPI00010882	DFFA	0.0003	IPI00796657	EIF4A1	5.83599	IPI00215790	RPL38	0.125		IPI00215790	RPL38	0.125	IPI00792410	RPL38	8.02
IPI00019038	LYZ	0.0003	IPI00640833	ANP32E	5.55698	IPI00027096	MRPL19	0.125		IPI00027096	MRPL19	0.125
IPI00021298	KRT20	0.0003	IPI00796244	NACAP1	5.44906	IPI00248321	LOC643997	0.125		IPI00248321	LOC643997	0.125
IPI00102796	XAGE3	0.0003	IPI00016610	PCBP1	5.44906	IPI00004963	-	0.125		IPI00004963	-	0.125	IPI00029091	-	7.17041e+06	IPI00029091	-	0.8564
IPI00472426	ZNF780B	0.0001	IPI00220739	PGRMC1	5.44906	IPI00453476	hCG_2015269	0.125		IPI00453476	hCG_2015269	0.125	IPI00453476	hCG_2015269	5.92
IPI00291215	PARP14	0.0001	IPI00007752	TUBB2C	5.35533	IPI00009032	SSB	0.125		IPI00009032	SSB	0.125	IPI00009032	SSB	8.79
IPI00015713	CDKAL1	0.0001	IPI00157456	LOC727997	5.3472	IPI00103536	MADD	0.125		IPI00103536	MADD	0.125
IPI00410127	TACC2	0.0001	IPI00550591	TCP1	5.3145	IPI00514381	ATP6V1G2	0.125		IPI00514381	ATP6V1G2	0.125	IPI00796920	ATP6V1G2	4.91
IPI00012164	-	0.0001	IPI00017454	-	5.30597	IPI00183462	DIS3	0.125		IPI00183462	DIS3	0.125	IPI00844402	DIS3	19.65
IPI00001813	KIAA1542	0.0001	IPI00816622	C1QBP	5.29837	IPI00010951	EPPK1	0.125		IPI00010951	EPPK1	0.125	IPI00010951	EPPK1	13.1
IPI00445310	CEP164	0.0001	IPI00759824	ANP32B	5.25085	IPI00220739	PGRMC1	0.125		IPI00220739	PGRMC1	0.125	IPI00220739	PGRMC1	5.45
IPI00299169	TMCO4	0.0001	IPI00844076	RPN2	5.25085	IPI00514622	RANBP6	0.125		IPI00514622	RANBP6	0.125	IPI00514622	RANBP6	7.43
IPI00328268	EIF4G3	0.0001	IPI00844040	SET	5.25085	IPI00374260	LOC284393	0.125		IPI00374260	LOC284393	0.125	IPI00374260	LOC284393	7.43
IPI00032988	TSHZ2	0.0001	IPI00797717	TUBA4A	5.23487	IPI00641829	BAT1	0.125		IPI00641829	BAT1	0.125	IPI00828196	BAT1	11.34
IPI00012066	PCBP2	0.0001	IPI00552590	CCT6A	5.21374	IPI00000495	PCID1	0.125		IPI00000495	PCID1	0.125	IPI00102069	PCID1	8.02
IPI00335421	FIGNL1	0.0001	IPI00797924	ARHGDIA	5.15952	IPI00059292	FLJ10292	0.125		IPI00059292	FLJ10292	0.125	IPI00797788	FLJ10292	9.26
IPI00296421	EHBP1L1	0.0001	IPI00645255	GDI2	5.0728	IPI00012837	KIF5B	0.125		IPI00012837	KIF5B	0.125	IPI00844486	KIF5B	9.09
IPI00247202	ZNF404	0.0001	IPI00000877	HYOU1	5.0728	IPI00217979	MLL5	0.125		IPI00217979	MLL5	0.125	IPI00853495	MLL5	19.65
IPI00012433	F8A2;F8A1;F8A3	0.0001	IPI00787055	PSMD12	5.0728	IPI00792370	GNAT1	0.125		IPI00792370	GNAT1	0.125	IPI00792370	GNAT1	19.65
IPI00643994	CAPN5	0.0001	IPI00438230	TRIM28	5.0728	IPI00550364	PGM2	0.125		IPI00550364	PGM2	0.125	IPI00550364	PGM2	11.34
IPI00412252	RAPGEF5	0.0001	IPI00218989	AK2	4.91172	IPI00290770	CCT3	0.125		IPI00290770	CCT3	0.125	IPI00744315	CCT3	7.06
IPI00023464	MLLT10	0.0001	IPI00796920	ATP6V1G2	4.91172	IPI00008552	TXNL2	0.125		IPI00008552	TXNL2	0.125	IPI00008552	TXNL2	6.21	IPI00008552	TXNL2	0.0004
IPI00009104	RUVBL2	0.0001	IPI00795699	EIF3S3	4.91172	IPI00215780	RPS19	0.125		IPI00215780	RPS19	0.125	IPI00215780	RPS19	8.38
IPI00219757		0.0001	IPI00032827	SF3B14	4.91172	IPI00395627	CACYBP	0.125		IPI00395627	CACYBP	0.125	IPI00552308	CACYBP	4.39
IPI00005745	SPTLC1	0.0001	IPI00796172	STRAP	4.91172	IPI00221092	RPS16	0.125		IPI00221092	RPS16	0.125	IPI00450975	RPS16	4.63
IPI00024175	PSMA7	0.0001	IPI00186712	-	4.76507	IPI00043215	IGSF1	0.125		IPI00043215	IGSF1	0.125				IPI00043215	IGSF1	0.1269
IPI00299573		0.0001	IPI00794580	PRMT5	4.68457	IPI00418790	EML5	0.125		IPI00418790	EML5	0.125	IPI00843972	EML5	9.82	IPI00418790	EML5	0.3599
IPI00003166	PLA2G4C	0.0001	IPI00759806	ENO1	4.64698	IPI00010369	TEX15	0.125		IPI00010369	TEX15	0.125
IPI00018352	UCHL1	0.0001	IPI00796199	HNRPL	4.63081	IPI00306748	ABCB7	0.125		IPI00306748	ABCB7	0.125
IPI00152328	MGC26647	0.0001	IPI00025019	PSMB1	4.63081	IPI00031461	GDI2	0.125		IPI00031461	GDI2	0.125	IPI00645255	GDI2	5.07	IPI00640006	GDI2	0.0011
IPI00062958	PEX11G	0.0001	IPI00450975	RPS16	4.63081	IPI00055753	MTFMT	0.125		IPI00055753	MTFMT	0.125				IPI00055753	MTFMT	0.0001
IPI00413362	SIPA1L1	0.0001	IPI00641244	PRDX1	4.58852	IPI00013404	SMAD4	0.125		IPI00013404	SMAD4	0.125
IPI00852767	FLJ35220	0.0001	IPI00006510	TUBB1	4.53253	IPI00013894	STIP1	0.125		IPI00013894	STIP1	0.125	IPI00479946	STIP1	11.34
IPI00290395	RALGDS	0.0001	IPI00552308	CACYBP	4.39318	IPI00165393	ANP32E	0.125		IPI00165393	ANP32E	0.125	IPI00640833	ANP32E	5.56
IPI00010843	APBB1	0.0001	IPI00064765	RPL10L	4.39318	IPI00552452	UBE1	0.125		IPI00552452	UBE1	0.125	IPI00647463	UBE1	4.1
IPI00102106	CAPZA3	0.0001	IPI00747989	HIST2H2BE	4.2873	IPI00478499	-	0.125		IPI00478499	-	0.125	IPI00029091	-	7.17041e+06	IPI00029091	-	0.8564
IPI00166257	-	0.0001	IPI00148061	LDHAL6A	4.2873	IPI00297210	FILIP1	0.125		IPI00297210	FILIP1	0.125	IPI00745798	FILIP1	13.89
IPI00001717	INSL5	0.0001	IPI00796462	RAN	4.2873	IPI00003935	HIST2H2BE	0.125		IPI00003935	HIST2H2BE	0.125	IPI00747989	HIST2H2BE	4.29
IPI00216174	VAPB	0.0001	IPI00644712	XRCC6	4.2873	IPI00783558	C7orf28A;C7orf28B	0.125		IPI00783558	C7orf28A;C7orf28B	0.125
IPI00026801	GJB3	0.0001	IPI00759832	YWHAB	4.2873	IPI00032959	GPD1L	0.125		IPI00032959	GPD1L	0.125				IPI00032959	GPD1L	0.0238
IPI00151366	TRPM6	0.0001	IPI00010720	CCT5	4.25367	IPI00008219	RAD23A	0.125		IPI00008219	RAD23A	0.125	IPI00008219	RAD23A	19.65
IPI00107487	WHSC1	0.0001	IPI00797206	CCT8	4.18873	IPI00021290	ACLY	0.125		IPI00021290	ACLY	0.125	IPI00394838	ACLY	12.18
IPI00798227	STX4	0.0001	IPI00791310	GLT8D3	4.18873	IPI00219852	CD46	0.125		IPI00219852	CD46	0.125	IPI00479283	CD46	19.65
IPI00011385	LOXL3	0.0001	IPI00014424	EEF1A2	4.1355	IPI00386884	PTPN5	0.125		IPI00386884	PTPN5	0.125				IPI00386884	PTPN5	0.0003
IPI00549389	C9orf32	0.0001	IPI00412259	LOC389901	4.09666	IPI00146447	LOC203547	0.125		IPI00146447	LOC203547	0.125	IPI00334343	LOC203547	8.02
IPI00055753	MTFMT	0.0001	IPI00647463	UBE1	4.09666	IPI00029521	SCYL1BP1	0.125		IPI00029521	SCYL1BP1	0.125
IPI00430472	ASCC3	0.0001	IPI00647896	TUBB	4.06287	IPI00640555	-	0.125		IPI00640555	-	0.125	IPI00029091	-	7.17041e+06	IPI00029091	-	0.8564
IPI00293128	EXT1	0.0001	IPI00011253	RPS3	4.05284	IPI00297045	MKLN1	0.125		IPI00297045	MKLN1	0.125				IPI00297045	MKLN1	0.0021
IPI00007676	HSD17B12	0.0001	-	PPIAL4;LOC653598;LOC	3.92938	IPI00220014	IDI1	0.125		IPI00220014	IDI1	0.125				IPI00220014	IDI1	0.0005
IPI00099463	SGPL1	0.0001	IPI00816719	PHB	3.89066	IPI00383968	-	0.125		IPI00383968	-	0.125	IPI00029091	-	7.17041e+06	IPI00029091	-	0.8564
IPI00014898	PLEC1	0.0001	IPI00792715	ENO2	3.79867	IPI00167555	-	0.125		IPI00167555	-	0.125	IPI00029091	-	7.17041e+06	IPI00029091	-	0.8564
IPI00219109	GRM8	0.0001	IPI00807545	HNRPK	3.78104	IPI00019359	KRT9	0.122172		IPI00019359	KRT9	0.12217	IPI00019359	KRT9	23.24
IPI00000877	HYOU1	0.0001	IPI00829790	KRT13	3.78104	IPI00003865	HSPA8	0.113861		IPI00003865	HSPA8	0.11386	IPI00798247	HSPA8	9.99
IPI00004503	LAMP1	0.0001	IPI00657864	GART	3.58701	IPI00219217	LDHB	0.110465		IPI00219217	LDHB	0.11047	IPI00789173	LDHB	11.07
IPI00305238	ASTN2	0.0001	IPI00398958	LOC387867	3.52868	IPI00024719	HAT1	0.109848		IPI00024719	HAT1	0.10985	IPI00651621	HAT1	19.65	IPI00024719	HAT1	0.0009
IPI00000681	-	0.0001	IPI00747497	EEF1G	3.50057	IPI00419585	PPIA;PPIAL3;LOC654188	0.109848		IPI00419585	PPIA;PPIAL3;LOC654188	0.10985				IPI00419585	PPIA;PPIAL3;LOC654188	0.0306
IPI00008490	UNC93B1	0.0001	IPI00218606	RPS23	3.47311	IPI00002689	TRPC4	0.109848		IPI00002689	TRPC4	0.10985	IPI00645590	TRPC4	13.89
IPI00465065	CYP19A1	0.0001	IPI00076042	-	3.42008	IPI00217652	GLT8D3	0.109848		IPI00217652	GLT8D3	0.10985	IPI00791310	GLT8D3	4.19
IPI00001580	FYCO1	0.0001	IPI00016768	LDHAL6B	3.42008	IPI00030217	GPR35	0.109848		IPI00030217	GPR35	0.10985	IPI00743367	GPR35	19.65
IPI00845292	LOC606495	0.0001	IPI00411704	EIF5A	3.36941	IPI00004233	MKI67	0.109848		IPI00004233	MKI67	0.10985	IPI00844453	MKI67	7.43
IPI00411706	ESD	0.0001	IPI00013769	ENO1B	3.35709	IPI00787145	OTUD1	0.109848		IPI00787145	OTUD1	0.10985
IPI00014454	RIN1	0.0001	IPI00005859	KRT75	3.349	IPI00026119	UBE1	0.109848		IPI00026119	UBE1	0.10985	IPI00647463	UBE1	4.1
			IPI00795751	RPL23	3.27448	IPI00185146	IPO9	0.109848		IPI00185146	IPO9	0.10985
			IPI00004795	CLNS1A	3.25242	IPI00218606	RPS23	0.109848		IPI00218606	RPS23	0.10985	IPI00218606	RPS23	3.47
			IPI00791786	EIF5A2	3.22993	IPI00018146	YWHAQ	0.109848		IPI00018146	YWHAQ	0.10985	IPI00796727	YWHAQ	2.9
			IPI00644431	DDX39	2.99612	IPI00645078	UBE1	0.109848		IPI00645078	UBE1	0.10985	IPI00647463	UBE1	4.1
			IPI00797230	RPL8	2.99612	IPI00003815	ARHGDIA	0.109848		IPI00003815	ARHGDIA	0.10985	IPI00797924	ARHGDIA	5.16
			IPI00017964	SNRPD3	2.9921	IPI00306516	TIMM44	0.109848		IPI00306516	TIMM44	0.10985
			IPI00791348	KRT16	2.96188	IPI00166874	DDX39	0.109848		IPI00166874	DDX39	0.10985	IPI00644431	DDX39	3
			-	PPIA;PPIAL3;LOC65418	2.89677	IPI00012772	RPL8	0.109848		IPI00012772	RPL8	0.10985	IPI00797230	RPL8	3
			IPI00796727	YWHAQ	2.89677	IPI00007074	YARS	0.109848		IPI00007074	YARS	0.10985
			IPI00647160	SNRPD1	2.75132	IPI00028635	RPN2	0.109848		IPI00028635	RPN2	0.10985	IPI00844076	RPN2	5.25
			IPI00789750	KRT14	2.75111	IPI00465430	XRCC6	0.109848		IPI00465430	XRCC6	0.10985	IPI00644712	XRCC6	4.29
			IPI00794746	RPL7	2.69871	IPI00024175	PSMA7	0.109848		IPI00024175	PSMA7	0.10985	IPI00847750	PSMA7	7.43	IPI00024175	PSMA7	0.0001
			IPI00176692	hCG_2023776	2.62543	IPI00075080	OSBPL1A	0.109848		IPI00075080	OSBPL1A	0.10985
			IPI00793388	YWHAZ	2.57976	IPI00554793	MYCBP;GJA10	0.109848		IPI00554793	MYCBP;GJA10	0.10985	IPI00554793	MYCBP;GJA10	5.92
			IPI00847989	PKM2	2.55781	IPI00023860	NAP1L1	0.109848		IPI00023860	NAP1L1	0.10985	IPI00797545	NAP1L1	5.92
			IPI00853600	EEF1A1	2.50528	IPI00219525	PGD	0.109848		IPI00219525	PGD	0.10985	IPI00747533	PGD	5.92
			IPI00816572	PRPS1	2.4369	IPI00017451	SF3A1	0.109848		IPI00017451	SF3A1	0.10985
			IPI00009328	EIF4A3	2.34825	IPI00216691	PFN1	0.109848		IPI00216691	PFN1	0.10985	IPI00216691	PFN1	8.25	IPI00216691	PFN1	0.0006
			IPI00844420	SNRPB	2.33166	IPI00219757	GSTP1	0.109848		IPI00219757	GSTP1	0.10985	IPI00793319	GSTP1	7.26
			IPI00218474	ENO3	2.29949	IPI00386208	-	0.109848		IPI00386208	-	0.10985	IPI00029091	-	7.17041e+06	IPI00029091	-	0.8564
			IPI00796761	CCT2	2.22457	IPI00014230	C1QBP	0.109848		IPI00014230	C1QBP	0.10985	IPI00816622	C1QBP	5.3
			IPI00010339	PTS	2.18976	IPI00017334	PHB	0.109848		IPI00017334	PHB	0.10985	IPI00816719	PHB	3.89	IPI00017334	PHB	0.0045
			IPI00795002	TUBA1C	1.98127	IPI00016459	TAF7L	0.109848		IPI00016459	TAF7L	0.10985				IPI00016459	TAF7L	0.0049
			IPI00797221	GAPDH	1.92654	IPI00007188	SLC25A5	0.102273		IPI00007188	SLC25A5	0.10227	IPI00007188	SLC25A5	1.54
			IPI00647682	TUBB6	1.80864	IPI00029744	SSBP1	0.102273		IPI00029744	SSBP1	0.10227	IPI00816584	SSBP1	8.58
			IPI00798012	CSDA	1.68471	IPI00148061	LDHAL6A	0.0964286		IPI00148061	LDHAL6A	0.09643	IPI00148061	LDHAL6A	4.29	IPI00148061	LDHAL6A	0.001
			IPI00007188	SLC25A5	1.53886	IPI00398958	LOC387867	0.0964286		IPI00398958	LOC387867	0.09643	IPI00398958	LOC387867	3.53
			IPI00479191	HNRPH1	1.47675	IPI00025273	GART	0.0964286		IPI00025273	GART	0.09643	IPI00657864	GART	3.59
			IPI00027251	STK38	1.18691	IPI00062206	DDX39	0.0964286		IPI00062206	DDX39	0.09643	IPI00644431	DDX39	3
						IPI00006935	EIF5A2	0.0964286		IPI00006935	EIF5A2	0.09643	IPI00791786	EIF5A2	3.23
						IPI00643041	RAN	0.0964286		IPI00643041	RAN	0.09643	IPI00796462	RAN	4.29	IPI00221325	RANBP2	0.0019
						IPI00216318	YWHAB	0.0964286		IPI00216318	YWHAB	0.09643	IPI00759832	YWHAB	4.29
						IPI00292836	KIAA1529	0.0964286		IPI00292836	KIAA1529	0.09643				IPI00292836	KIAA1529	0.0003
						IPI00012442	G3BP1	0.0964286		IPI00012442	G3BP1	0.09643	IPI00816810	G3BP1	7.43
						IPI00044779	-	0.0964286		IPI00044779	-	0.09643	IPI00029091	-	7.17041e+06	IPI00029091	-	0.8564
						IPI00399036	hCG_1984468	0.0964286		IPI00399036	hCG_1984468	0.09643
						IPI00007765	HSPA9	0.0964286		IPI00007765	HSPA9	0.09643	IPI00007765	HSPA9	7.81	IPI00007765	HSPA9	0.0459

## Sheet: PPM1B
SAINT			COMPASS			ROCS				ROCS			COMPASS			SAINT
IPI	HGNC	PSAINT	IPI	HGNC	D-score	IPI	HGNC	C-score		IPI	HGNC	C-score	IPI	HGNC	D-score	IPI	HGNC	PSAINT
IPI00026612	PPM1B	0.9957	IPI00216196	PPM1A	3.72723e+08	IPI00020950	PPM1A	1		IPI00020950	PPM1A	1	IPI00216196	PPM1A	3.72723e+08	IPI00020950	PPM1A	0.5403
IPI00020950	PPM1A	0.5403	IPI00816245	KRT18	167.143	IPI00026612	PPM1B	0.984		IPI00026612	PPM1B	0.984				IPI00026612	PPM1B	0.9957
IPI00168084	USP38	0.0187	IPI00843748	VCP	55.1429	IPI00169252	-	0.710345		IPI00169252	-	0.71034	IPI00002191	-	19.65	IPI00442289	-	0.003
IPI00784347	KRT18	0.0127	IPI00742948	VIL1	34.0294	IPI00297407	SLC45A4	0.333333		IPI00297407	SLC45A4	0.33333
IPI00305438	VPS16;PTPRA	0.0073	IPI00293665	KRT6B	28.7707	IPI00218993	HSPH1	0.333333		IPI00218993	HSPH1	0.33333	IPI00794417	HSPH1	3.85
IPI00166059	LOC554206	0.0058	IPI00011550	ZCCHC3	27.7849	IPI00456689	-	0.333333		IPI00456689	-	0.33333	IPI00002191	-	19.65	IPI00442289	-	0.003
IPI00419273	CUL4A	0.0033	IPI00796776	KRT5	26.3335	IPI00092641	TMEM30B	0.333333		IPI00092641	TMEM30B	0.33333	IPI00092641	TMEM30B	19.65	IPI00092641	TMEM30B	0.0002
IPI00442289	-	0.003	IPI00791348	KRT16	24.813	IPI00183368	SMG1	0.333333		IPI00183368	SMG1	0.33333	IPI00745169	SMG1	9.82
IPI00152850	JAM3	0.003	IPI00027251	STK38	22.5407	IPI00639804	ANKRD24	0.333333		IPI00639804	ANKRD24	0.33333	IPI00640360	ANKRD24	13.89
IPI00011550	ZCCHC3	0.0028	IPI00784294	DOCK4	21.4444	IPI00026059	SNTB1	0.333333		IPI00026059	SNTB1	0.33333	IPI00216858	SNTB1	19.65
IPI00549736	ASCC2	0.0027	IPI00749326	ADAM32	19.6469	IPI00069208	CDY1;CDY1B	0.333333		IPI00069208	CDY1;CDY1B	0.33333
IPI00018323	GJB4	0.0023	IPI00643231	ANXA1	19.6469	IPI00002966	HSPA4	0.333333		IPI00002966	HSPA4	0.33333	IPI00031022	HSPA4	3.11	IPI00002966	HSPA4	0.0002
IPI00018087	C17orf68	0.0022	IPI00793199	ANXA4	19.6469	IPI00749326	ADAM32	0.333333		IPI00749326	ADAM32	0.33333	IPI00749326	ADAM32	19.65
IPI00744967	-	0.002	IPI00789095	C14orf101	19.6469	IPI00795429	P11	0.333333		IPI00795429	P11	0.33333
IPI00554788	KRT18	0.0018	IPI00019411	CYP2J2	19.6469	IPI00419273	CUL4A	0.333333		IPI00419273	CUL4A	0.33333				IPI00419273	CUL4A	0.0033
IPI00786986	MBOAT2	0.0015	IPI00783925	DSC3	19.6469	IPI00554648	KRT8	0.333333		IPI00554648	KRT8	0.33333	IPI00795725	KRT8	13.1
IPI00022774	VCP	0.0013	IPI00791531	EFCAB4B	19.6469	IPI00018042	MAGEA4	0.333333		IPI00018042	MAGEA4	0.33333				IPI00018042	MAGEA4	0.0002
IPI00029166	EMX2	0.0012	IPI00796918	FGF6	19.6469	IPI00445409	FLJ44124	0.333333		IPI00445409	FLJ44124	0.33333
IPI00290439	SRPK1	0.0012	IPI00740336	FMN1	19.6469	IPI00445145	-	0.333333		IPI00445145	-	0.33333	IPI00002191	-	19.65	IPI00442289	-	0.003
IPI00747911	-	0.001	IPI00853004	FRMD4B	19.6469	IPI00019294	PBX4	0.333333		IPI00019294	PBX4	0.33333	IPI00019294	PBX4	13.89
IPI00218823	MLL4	0.001	IPI00783865	GARNL1	19.6469	IPI00072955	HN1L;CRAMP1L	0.333333		IPI00072955	HN1L;CRAMP1L	0.33333	IPI00607884	HN1L;CRAMP1L	11.34
IPI00168314	ZNF114	0.001	IPI00798303	HYAL3	19.6469	IPI00020201	ST8SIA4	0.333333		IPI00020201	ST8SIA4	0.33333	IPI00375304	ST8SIA4	19.65
IPI00292763	CROT	0.0008	IPI00002191	-	19.6469	IPI00008173	PLEKHG1	0.333333		IPI00008173	PLEKHG1	0.33333
IPI00795781	-	0.0007	IPI00021192	-	19.6469	IPI00007959	PDPN	0.333333		IPI00007959	PDPN	0.33333	IPI00828024	PDPN	19.65
IPI00337657	NPHP3	0.0005	IPI00025469	-	19.6469	IPI00297656	CNGB1	0.333333		IPI00297656	CNGB1	0.33333
IPI00217966	LDHA	0.0005	IPI00183264	-	19.6469	IPI00022774	VCP	0.333333		IPI00022774	VCP	0.33333	IPI00843748	VCP	55.14	IPI00022774	VCP	0.0013
IPI00398364	PPFIA3	0.0005	IPI00382607	-	19.6469	IPI00017870	-	0.333333		IPI00017870	-	0.33333	IPI00002191	-	19.65	IPI00442289	-	0.003
IPI00011218	CSF1R	0.0005	IPI00384745	-	19.6469	IPI00398364	PPFIA3	0.333333		IPI00398364	PPFIA3	0.33333	IPI00398365	PPFIA3	11.34	IPI00398364	PPFIA3	0.0005
IPI00412408	BRCA2	0.0005	IPI00445393	-	19.6469	IPI00021458	EHD3	0.333333		IPI00021458	EHD3	0.33333
IPI00293613	TBK1	0.0005	IPI00479321	-	19.6469	IPI00783840	DSC3	0.333333		IPI00783840	DSC3	0.33333	IPI00783925	DSC3	19.65	IPI00783840	DSC3	0.0002
IPI00402273	LOC402036	0.0005	IPI00743092	-	19.6469	IPI00465082	IL31RA	0.333333		IPI00465082	IL31RA	0.33333	IPI00828127	IL31RA	11.34
IPI00477695	DRD1IP	0.0003	IPI00748348	-	19.6469	IPI00418169	ANXA2	0.333333		IPI00418169	ANXA2	0.33333	IPI00848164	ANXA2P2	4.77
IPI00639992	GPATCH3	0.0003	IPI00795172	-	19.6469	IPI00412216	VPS13C	0.333333		IPI00412216	VPS13C	0.33333	IPI00797358	VPS13C	9.82
IPI00607612	PHACTR1	0.0003	IPI00376132	LOC390877	19.6469	IPI00011550	ZCCHC3	0.333333		IPI00011550	ZCCHC3	0.33333	IPI00011550	ZCCHC3	27.78	IPI00011550	ZCCHC3	0.0028
IPI00014069	WNT11	0.0003	IPI00455171	LOC645332	19.6469	IPI00024733	RASGRP1	0.333333		IPI00024733	RASGRP1	0.33333				IPI00024733	RASGRP1	0.0002
IPI00027493	SLC3A2;LOC442497	0.0003	IPI00796961	LPIN1	19.6469	IPI00183110	ZIM2;PEG3	0.333333		IPI00183110	ZIM2;PEG3	0.33333	IPI00646037	ZIM2;PEG3	19.65
IPI00024776	CLGN	0.0003	IPI00015525	MMRN2	19.6469	IPI00011218	CSF1R	0.333333		IPI00011218	CSF1R	0.33333				IPI00011218	CSF1R	0.0005
IPI00797929	BRD2	0.0003	IPI00828024	PDPN	19.6469	IPI00027191	SAA3P	0.333333		IPI00027191	SAA3P	0.33333
IPI00414591	MICAL2	0.0003	IPI00478618	PFKFB4	19.6469	IPI00645442	OPTN	0.333333		IPI00645442	OPTN	0.33333	IPI00645442	OPTN	13.89
IPI00008248	ANAPC7	0.0003	IPI00007118	SERPINE1	19.6469	IPI00003060	CNR2	0.333333		IPI00003060	CNR2	0.33333	IPI00003060	CNR2	13.89
IPI00168034	C22orf25	0.0003	IPI00410358	SLITRK2	19.6469	IPI00025469	-	0.333333		IPI00025469	-	0.33333	IPI00002191	-	19.65	IPI00442289	-	0.003
IPI00220592	ITSN1	0.0003	IPI00216858	SNTB1	19.6469	IPI00009867	KRT5	0.329317		IPI00009867	KRT5	0.32932	IPI00796776	KRT5	26.33
IPI00465113	EXDL2	0.0003	IPI00375304	ST8SIA4	19.6469	IPI00478003	A2M	0.317585		IPI00478003	A2M	0.31759
IPI00738041	LOC649009	0.0003	IPI00177884	SYNGAP1;ZBTB9	19.6469	IPI00177884	SYNGAP1;ZBTB9	0.317585		IPI00177884	SYNGAP1;ZBTB9	0.31759	IPI00177884	SYNGAP1;ZBTB9	19.65
IPI00171012	PARP8	0.0003	IPI00092641	TMEM30B	19.6469	IPI00479145	KRT19	0.317585		IPI00479145	KRT19	0.31759	IPI00794644	KRT19	9.82	IPI00479145	KRT19	0.0002
IPI00033034	DLSTP	0.0002	IPI00796579	VEZT	19.6469	IPI00016461	PLCD1	0.317585		IPI00016461	PLCD1	0.31759
IPI00385511	TNRC6B	0.0002	IPI00477716	WDR17	19.6469	IPI00418194	SYTL2	0.317585		IPI00418194	SYTL2	0.31759	IPI00784324	SYTL2	3.19
IPI00385794	DQX1	0.0002	IPI00738367	ZC3H12C	19.6469	IPI00334627	ANXA2P2	0.317585		IPI00334627	ANXA2P2	0.31759	IPI00848164	ANXA2P2	4.77
IPI00258037	RD3	0.0002	IPI00646037	ZIM2;PEG3	19.6469	IPI00219299	TLN2	0.317585		IPI00219299	TLN2	0.31759	IPI00784369	TLN2	13.89
IPI00014168	-	0.0002	IPI00394833	ZNF642	19.6469	IPI00554788	KRT18	0.302564		IPI00554788	KRT18	0.30256	IPI00816245	KRT18	167.14	IPI00784347	KRT18	0.0127
IPI00006252	SCYE1	0.0002	IPI00643716	ZNF75	19.6469	IPI00290439	SRPK1	0.302564		IPI00290439	SRPK1	0.30256	IPI00644437	SRPK1	8.02	IPI00290439	SRPK1	0.0012
IPI00015688	GPC1	0.0002	IPI00797174	ZNF780B	19.6469	IPI00784347	KRT18	0.302564		IPI00784347	KRT18	0.30256	IPI00816245	KRT18	167.14	IPI00784347	KRT18	0.0127
IPI00556076	LTC4S	0.0002	IPI00026230	HNRPH2	18.5714	IPI00654703	SBF2	0.288221		IPI00654703	SBF2	0.28822
IPI00010843	APBB1	0.0002	IPI00106955	LOC144097	18.1962	IPI00792693	PRMT5	0.288221		IPI00792693	PRMT5	0.28822	IPI00794580	PRMT5	7.39
IPI00019463	EIF2AK2	0.0002	IPI00848058	ACTB	15.6503	IPI00217966	LDHA	0.27451		IPI00217966	LDHA	0.27451	IPI00795075	LDHA	2.96	IPI00217966	LDHA	0.0005
IPI00017878	-	0.0002	IPI00797878	CENTB2	15.0185	IPI00641706	TUBB6	0.261391		IPI00641706	TUBB6	0.26139	IPI00647682	TUBB6	2.56
IPI00328183	C17orf71	0.0002	IPI00744646	WARS	14.8814	IPI00025426	PZP	0.261391		IPI00025426	PZP	0.26139	IPI00788943	PZP	9.82
IPI00012269	MMRN1	0.0002	IPI00640360	ANKRD24	13.8924	IPI00106955	LOC144097	0.248826		IPI00106955	LOC144097	0.24883	IPI00106955	LOC144097	18.2
IPI00016877	PLEKHO1	0.0002	IPI00796192	C17orf32	13.8924	IPI00005859	KRT75	0.239269		IPI00005859	KRT75	0.23927	IPI00005859	KRT75	9.64
IPI00019533	CHI3L2	0.0002	IPI00827712	CHD6;CHD5	13.8924	IPI00298887	STAT3	0.236782		IPI00298887	STAT3	0.23678	IPI00816313	STAT3	12.13
IPI00783840	DSC3	0.0002	IPI00003060	CNR2	13.8924	IPI00005780	OGT	0.236782		IPI00005780	OGT	0.23678	IPI00607723	OGT	5.67
IPI00329536	EEA1	0.0002	IPI00027086	EXOD1;DCUN1D3	13.8924	IPI00179330	UBC	0.203463		IPI00179330	UBC	0.20346	IPI00798155	UBC	1.6
IPI00023188	ENC1	0.0002	IPI00828170	FAM62B	13.8924	IPI00302592	FLNA	0.203463		IPI00302592	FLNA	0.20346	IPI00644576	FLNA	8.38
IPI00383916	-	0.0002	IPI00017870	-	13.8924	IPI00384444	KRT14	0.193206		IPI00384444	KRT14	0.19321	IPI00789750	KRT14	13.11
IPI00002966	HSPA4	0.0002	IPI00796330	KRT6A	13.8924	IPI00007750	TUBA4A	0.186603		IPI00007750	TUBA4A	0.1866	IPI00797717	TUBA4A	6.27
IPI00215979	BPGM	0.0002	IPI00645442	OPTN	13.8924	IPI00159899	ANKFY1	0.173824		IPI00159899	ANKFY1	0.17382	IPI00375301	ANKFY1	3.03
IPI00479145	KRT19	0.0002	IPI00220995	PARP2	13.8924	IPI00295400	WARS	0.173824		IPI00295400	WARS	0.17382	IPI00744646	WARS	14.88
IPI00853031	MRPL23	0.0002	IPI00019294	PBX4	13.8924	IPI00000875	EEF1G	0.164659		IPI00000875	EEF1G	0.16466	IPI00747497	EEF1G	1.75
IPI00218337	LMAN2L	0.0002	IPI00784369	TLN2	13.8924	IPI00014264	CENTB2	0.155819		IPI00014264	CENTB2	0.15582	IPI00797878	CENTB2	15.02
IPI00092641	TMEM30B	0.0002	IPI00816556	SPTBN1	13.1252	IPI00026230	HNRPH2	0.155819		IPI00026230	HNRPH2	0.15582	IPI00026230	HNRPH2	18.57
IPI00021192	-	0.0002	IPI00789750	KRT14	13.1092	IPI00292000	PRPF31	0.155819		IPI00292000	PRPF31	0.15582	IPI00852964	PRPF31	2.81
IPI00376496	GIT2	0.0002	IPI00795725	KRT8	13.0979	IPI00004550	KRT24	0.131086		IPI00004550	KRT24	0.13109	IPI00004550	KRT24	2.27
IPI00382557	PNKD	0.0002	IPI00796316	GSN	12.4258	IPI00025363	GFAP	0.128205		IPI00025363	GFAP	0.12821	IPI00816821	GFAP	8.15
IPI00024733	RASGRP1	0.0002	IPI00607891	CRB1	12.1943	IPI00014319	IVNS1ABP	0.108734		IPI00014319	IVNS1ABP	0.10873	IPI00844107	IVNS1ABP	2.28
IPI00293327	P2RX4	0.0002	IPI00816313	STAT3	12.1308	IPI00003362	HSPA5	0.101754		IPI00003362	HSPA5	0.10175	IPI00003362	HSPA5	4.89
IPI00220391	RYR1	0.0002	IPI00792505	STK38L	11.9542	IPI00011654	TUBB	0.0848485		IPI00011654	TUBB	0.08485	IPI00647896	TUBB	5.01
IPI00477909	CXorf23	0.0002	IPI00647794	WDR77	11.8577
IPI00018042	MAGEA4	0.0002	IPI00619902	ABCA3	11.3431
IPI00658099	-	0.0002	IPI00297991	ACIN1	11.3431
IPI00160622	CEP250	0.0002	IPI00787434	BANK1	11.3431
IPI00640773	SMG5	0.0002	IPI00843769	BFSP1	11.3431
IPI00012340	SFRS9	0.0002	IPI00607884	HN1L;CRAMP1L	11.3431
IPI00018120	DAP3	0.0002	IPI00828127	IL31RA	11.3431
IPI00003199	PSG9	0.0002	IPI00240503	-	11.3431
IPI00221269	TRDMT1	0.0002	IPI00791492	PARP15	11.3431
IPI00020501	MYH11	0.0002	IPI00398365	PPFIA3	11.3431
IPI00152542	DMXL2	0.0002	IPI00000849	SPRR2G;SPRR2C	11.3431
IPI00001593	PRCP	0.0002	IPI00479191	HNRPH1	11.1199
IPI00148062	SPANXB2;SPANXB1;SPANXF1	0.0002	IPI00003269	DKFZp686D0972	10.811
IPI00166991	ANKRD29	0.0002	IPI00220327	KRT1	10.3832
IPI00414973	UBOX5;FASTKD5	0.0002	IPI00383111	KRT10	10.1103
IPI00642716	MYH7B	0.0002	IPI00816329	EIF4B	10.0017
IPI00221160	CHRD	0.0002	IPI00444565	-	9.82344
IPI00007334	ACIN1	0.0002	IPI00852863	ITSN1	9.82344
IPI00796603	GLI4	0.0002	IPI00794644	KRT19	9.82344
IPI00019208	-	0.0002	IPI00788943	PZP	9.82344
			IPI00745169	SMG1	9.82344
			IPI00797358	VPS13C	9.82344
			IPI00005859	KRT75	9.64159
			IPI00169252	-	9.28722
			IPI00644576	FLNA	8.37746
			IPI00798247	HSPA8	8.32886
			IPI00844213	RBM10	8.30367
			IPI00792970	KRT2	8.18401
			IPI00816821	GFAP	8.14863
			IPI00003881	HNRPF	8.14756
			IPI00787048	LOC375010	8.02081
			IPI00748258	SON	8.02081
			IPI00644437	SRPK1	8.02081
			IPI00007047	S100A8	7.70614
			IPI00004795	CLNS1A	7.43076
			IPI00655631	POLD1	7.42582
			IPI00794580	PRMT5	7.38541
			IPI00844215	SPTAN1	7.27164
			IPI00848026	CCDC125	6.94622
			IPI00299145	KRT6C	6.94622
			-	LGALS7;LOC728910;LOC	6.94622
			IPI00019359	KRT9	6.55978
			IPI00411765	SFN	6.54896
			IPI00797717	TUBA4A	6.26914
			IPI00027462	S100A9	5.92376
			IPI00007752	TUBB2C	5.76392
			IPI00738915	IYD	5.67157
			IPI00607723	OGT	5.67157
			IPI00300053	KRT82	5.44906
			IPI00759598	ZNF403	5.44906
			IPI00180956	-	5.44906
			IPI00829790	KRT13	5.3472
			IPI00647896	TUBB	5.01099
			IPI00003362	HSPA5	4.88641
			IPI00795002	TUBA1C	4.84257
			IPI00816229	ACTA2	4.83085
			IPI00848164	ANXA2P2	4.76507
			IPI00796945	PABPC1	4.5073
			IPI00746291	HSP90AB1	4.38636
			IPI00853507	PBEF1	4.33927
			IPI00790367	LGI4	4.2873
			IPI00017964	SNRPD3	4.22032
			IPI00844420	SNRPB	4.1923
			IPI00031523	HSP90AA2	4.0436
			IPI00647160	SNRPD1	4.00407
			IPI00746387	ELMO2	3.85307
			IPI00794417	HSPH1	3.85307
			IPI00646055	TRAP1	3.71351
			IPI00171336	RIOK1	3.68842
			IPI00017963	SNRPD2	3.34286
			IPI00790421	AACS	3.18715
			IPI00784324	SYTL2	3.18715
			IPI00031022	HSPA4	3.10644
			IPI00375301	ANKFY1	3.03158
			IPI00795075	LDHA	2.96188
			IPI00759806	ENO1	2.84568
			IPI00166202	CLEC4F	2.83578
			IPI00852964	PRPF31	2.8067
			IPI00018971	TRIM21	2.757
			IPI00853600	EEF1A1	2.71777
			IPI00647682	TUBB6	2.55781
			IPI00220301	PRDX6	2.51553
			IPI00796865	HSP90AA1	2.40025
			IPI00289819	IGF2R	2.40025
			IPI00829971	MLLT4	2.36521
			IPI00844107	IVNS1ABP	2.2839
			IPI00515047	ACTA1	2.26863
			IPI00004550	KRT24	2.26863
			IPI00643807	YBX1	2.16964
			IPI00794526	ATP5B	2.0052
			IPI00792715	ENO2	1.89934
			IPI00747497	EEF1G	1.75028
			IPI00014424	EEF1A2	1.71004
			IPI00793997	IPO8	1.69093
			IPI00013769	ENO1B	1.67855
			IPI00798155	UBC	1.60416
			IPI00017454	-	1.45234
			IPI00006510	TUBB1	1.26557
			IPI00643152	HSPA1L	1.13621

## Sheet: VHL
SAINT			COMPASS			ROCS				ROCS			COMPASS			SAINT
IPI	HGNC	PSAINT	IPI	HGNC	D-score	IPI	HGNC	C-score		IPI	HGNC	C-score	IPI	HGNC	D-score	IPI	HGNC	PSAINT
IPI00027626	CCT6A	0.2178	IPI00410162	TCEB2	2.9131e+29	IPI00014311	CUL2	1		IPI00014311	CUL2	1	IPI00647073	CUL2	4.04e+22
IPI00027969	VHL	0.0018	IPI00647073	CUL2	4.04393e+22	IPI00290770	CCT3	1		IPI00290770	CCT3	1	IPI00744315	CCT3	3.26e+15
			IPI00791185	TCEB1	6.4216e+21	IPI00027969	VHL	0.984		IPI00027969	VHL	0.984				IPI00027969	VHL	0.0018
			IPI00013109	LOC644540	1.22086e+19	IPI00020008	NEDD8	0.984		IPI00020008	NEDD8	0.984	IPI00020008	NEDD8	3.01e+18
			IPI00020008	NEDD8	3.01498e+18	IPI00018465	CCT7	0.968254		IPI00018465	CCT7	0.96825	IPI00796778	CCT7	4410000000000
			IPI00744315	CCT3	3.25872e+15	IPI00010720	CCT5	0.9375		IPI00010720	CCT5	0.9375	IPI00010720	CCT5	3750000000000
			IPI00796778	CCT7	4.40956e+12	IPI00290566	TCP1	0.9375		IPI00290566	TCP1	0.9375	IPI00550591	TCP1	292000000000
			IPI00010720	CCT5	3.75409e+12	IPI00027626	CCT6A	0.922481		IPI00027626	CCT6A	0.92248	IPI00552590	CCT6A	2200000000000	IPI00027626	CCT6A	0.2178
			IPI00552590	CCT6A	2.19824e+12	IPI00302925	CCT8	0.922481		IPI00302925	CCT8	0.92248	IPI00797206	CCT8	2030000000000
			IPI00797206	CCT8	2.03078e+12	IPI00013109	LOC644540	0.909091		IPI00013109	LOC644540	0.90909	IPI00013109	LOC644540	1.22e+19
			IPI00550591	TCP1	2.92471e+11	IPI00026670	TCEB2	0.909091		IPI00026670	TCEB2	0.90909	IPI00410162	TCEB2	2.91e+29
			IPI00796761	CCT2	3.08864e+10	IPI00300341	TCEB1	0.909091		IPI00300341	TCEB1	0.90909	IPI00791185	TCEB1	6.42e+21
			IPI00017373	RPA3	5.7636e+06	IPI00302927	CCT4	0.877395		IPI00302927	CCT4	0.8774
			IPI00167800	-	16957.7	IPI00297779	CCT2	0.810219		IPI00297779	CCT2	0.81022	IPI00796761	CCT2	30900000000
			IPI00401291	LOC642399	13135.3	IPI00784090	CCT8	0.545455		IPI00784090	CCT8	0.54545	IPI00797206	CCT8	2030000000000
			IPI00759644	-	4644.05	IPI00007188	SLC25A5	0.544013		IPI00007188	SLC25A5	0.54401
			IPI00829971	MLLT4	2938.15	IPI00017373	RPA3	0.499122		IPI00017373	RPA3	0.49912	IPI00017373	RPA3	5760000
			IPI00807515	FAM83H	1641.92	IPI00003386	RBX1	0.454545		IPI00003386	RBX1	0.45455
			IPI00816821	GFAP	1182.97	IPI00152881	SHROOM3	0.380471		IPI00152881	SHROOM3	0.38047	IPI00446280	SHROOM3	712
			IPI00792715	ENO2	757.407	IPI00014424	EEF1A2	0.305643		IPI00014424	EEF1A2	0.30564
			IPI00446280	SHROOM3	712.17	IPI00020127	RPA1	0.278227		IPI00020127	RPA1	0.27823
			IPI00655523	FAM9C	668.572	IPI00167800	-	0.272727		IPI00167800	-	0.27273	IPI00167800	-	17000
			IPI00027251	STK38	666.522	IPI00167576	-	0.272727		IPI00167576	-	0.27273	IPI00167800	-	17000
			IPI00797452	KRT4	634.498	IPI00744315	CCT3	0.272727		IPI00744315	CCT3	0.27273	IPI00744315	CCT3	3.26e+15
			IPI00815946	ACSL1	545.886	IPI00401291	LOC642399	0.272727		IPI00401291	LOC642399	0.27273	IPI00401291	LOC642399	13100
			IPI00645601	ANKS3	545.886	IPI00216164	EHHADH	0.257061		IPI00216164	EHHADH	0.25706	IPI00797006	EHHADH	4.63
			IPI00786986	MBOAT2	545.886	IPI00006510	TUBB1	0.245302		IPI00006510	TUBB1	0.2453	IPI00006510	TUBB1	117
			IPI00787214	PKD1L3	545.886	IPI00180675	TUBA1A	0.242628		IPI00180675	TUBA1A	0.24263	IPI00180675	TUBA1A	157
			IPI00645427	PPP1R3F	545.886	IPI00657699	MUC19	0.24227		IPI00657699	MUC19	0.24227	IPI00829833	MUC19	5.67
			IPI00795221	PTPN6	545.886	IPI00183046	PTPN6	0.181818		IPI00183046	PTPN6	0.18182	IPI00795221	PTPN6	546
			IPI00005859	KRT75	512.523	IPI00552328	PPP2R3B	0.181818		IPI00552328	PPP2R3B	0.18182
			IPI00829790	KRT13	500.637	IPI00216001	BCL2L12	0.181818		IPI00216001	BCL2L12	0.18182	IPI00759647	BCL2L12	8.79
			IPI00647160	SNRPD1	459.087	IPI00216298	TXN	0.181818		IPI00216298	TXN	0.18182	IPI00552768	TXN	281
			IPI00411704	EIF5A	427.477	IPI00302028	CDC37L1	0.181818		IPI00302028	CDC37L1	0.18182	IPI00646390	CDC37L1	19.6
			IPI00013769	ENO1B	423.117	IPI00737104	LOC651758	0.181818		IPI00737104	LOC651758	0.18182	IPI00737104	LOC651758	273
			IPI00221093	RPS17	386.983	IPI00027481	ABCB1	0.181818		IPI00027481	ABCB1	0.18182	IPI00792032	ABCB1	273
			IPI00759806	ENO1	327.263	IPI00289819	IGF2R	0.181818		IPI00289819	IGF2R	0.18182	IPI00289819	IGF2R	24
			IPI00791786	EIF5A2	326.507	IPI00003935	HIST2H2BE	0.181818		IPI00003935	HIST2H2BE	0.18182	IPI00747989	HIST2H2BE	26
			IPI00552768	TXN	280.878	IPI00017454	-	0.166507		IPI00017454	-	0.16651	IPI00167800	-	17000
			IPI00792032	ABCB1	272.943	IPI00025447	EEF1A1	0.154988		IPI00025447	EEF1A1	0.15499	IPI00853600	EEF1A1	158
			IPI00737104	LOC651758	272.943	IPI00026272	HIST1H2AB;HIST1H2AE	0.152189		IPI00026272	HIST1H2AB;HIST1H2AE	0.15219	IPI00026272	HIST1H2AB;HIST1H2AE	58.4
			IPI00549583	RHBDL2	272.943	IPI00179330	UBC	0.148246		IPI00179330	UBC	0.14825	IPI00798155	UBC	201
			IPI00645646	SLC25A6	255.503	IPI00017964	SNRPD3	0.148148		IPI00017964	SNRPD3	0.14815	IPI00017964	SNRPD3	169
			IPI00298547	PARK7	254.365
			IPI00017454	-	218.636
			IPI00798155	UBC	200.953
			IPI00784294	DOCK4	199.645
			IPI00019359	KRT9	174.879
			-	HIST1H4E;HIST1H4I;HI	172.002
			IPI00746746	PRDX3	171.599
			IPI00017964	SNRPD3	168.732
			IPI00792970	KRT2	166.736
			IPI00853600	EEF1A1	157.976
			IPI00180675	TUBA1A	157.335
			IPI00607891	CRB1	152.637
			IPI00166202	CLEC4F	144.603
			IPI00218474	ENO3	143.763
			IPI00031523	HSP90AA2	142.514
			IPI00827972	C9orf86	136.472
			IPI00215914	ARF1	131.813
			IPI00220301	PRDX6	120.126
			IPI00304612	RPL13A	119.083
			IPI00006510	TUBB1	117.022
			IPI00217357	CCAR1	111.429
			IPI00101680	C14orf144	109.177
			IPI00006665	CYP17A1	105.083
			IPI00004795	CLNS1A	103.028
			IPI00797717	TUBA4A	93.9119
			IPI00008529	RPLP2	93.6787
			IPI00795002	TUBA1C	92.7133
			IPI00008433	RPS5	91.3493
			IPI00031691	RPL9	91.1549
			IPI00792696	COPZ1	90.9811
			IPI00844317	RBM16	90.9811
			IPI00830066	RBMY1E	90.9811
			IPI00844431	TAGLN2	90.8235
			IPI00795606	PSMA4	90.4061
			IPI00044779	-	86.6615
			IPI00795892	PFN2	86.3122
			IPI00169252	-	86.2525
			IPI00026260	NME2	86.1784
			IPI00383111	KRT10	79.0598
			IPI00853039	FAM83C	77.9838
			IPI00646055	TRAP1	77.6236
			IPI00798111	ANXA2	74.2857
			IPI00853226	RPL15	73.4932
			IPI00007752	TUBB2C	71.8066
			IPI00012750	RPS25	69.6256
			IPI00414860	RPL37A	68.2358
			IPI00647896	TUBB	66.1448
			IPI00013415	RPS7	65.88
			IPI00798012	CSDA	64.6681
			IPI00796776	KRT5	62.878
			IPI00026272	HIST1H2AB;HIST1H2AE	58.3632
			IPI00794795	SBF2	58.3632
			IPI00008293	LOC149224	55.7143
			IPI00794777	PRDX2	55.7143
			IPI00419924	OR2T35	54.5886
			IPI00793162	-	49.626
			IPI00646917	NUDT21	49.626
			IPI00853134	ATP5O	47.7551
			IPI00784459	CFL1	47.4305
			IPI00807545	HNRPK	42.7342
			IPI00816012	ALB	42.1329
			IPI00220739	PGRMC1	41.9913
			IPI00796284	EEF1D	41.7857
			IPI00011134	HSPA7	39.7497
			IPI00797978	ATXN2	39.2938
			IPI00843975	VIL2	38.9919
			IPI00847536	HSPA1A;HSPA1B	36.969
			IPI00218829	GSPT1	36.3924
			IPI00789078	SOD1	35.0186
			IPI00479191	HNRPH1	34.3984
			IPI00293665	KRT6B	31.5168
			IPI00394699	LOC497661	29.0683
			IPI00643152	HSPA1L	27.9311
			IPI00556157	PTBP1	27.8089
			IPI00013862	DTYMK;LOC727761	27.7849
			IPI00742681	LSM7	27.7849
			IPI00827535	PTMA	27.7849
			IPI00816021	DNAH3	27.2943
			IPI00847579	RPS12	27.2943
			IPI00171336	RIOK1	26.9085
			IPI00556601	SLC25A4	26.9063
			IPI00797924	ARHGDIA	26.6207
			IPI00747989	HIST2H2BE	25.9946
			IPI00394882	RAB15	25.9946
			IPI00794580	PRMT5	25.1489
			IPI00793285	ACTN4	24.813
			IPI00221089	RPS13	24.125
			IPI00289819	IGF2R	23.9513
			IPI00784332	TUBA3C;TUBA3D	23.9513
			IPI00647351	CAP1	22.8917
			IPI00414696	HNRPA2B1	22.7453
			IPI00794745	RPL30	22.7137
			IPI00009328	EIF4A3	22.4282
			IPI00478410	ATP5C1	21.8355
			-	PPIAL4;LOC653598;LOC	21.8355
			IPI00798247	HSPA8	21.7596
			IPI00797954	CDK2	21.5221
			IPI00016768	LDHAL6B	20.2597
			IPI00795748	ABCA13	19.6469
			IPI00816754	ABCB6	19.6469
			IPI00186714	ABCC11	19.6469
			IPI00790739	ACO2	19.6469
			IPI00009143	ADAMTS5	19.6469
			IPI00017968	ADM	19.6469
			IPI00647702	AKR1A1	19.6469
			IPI00784020	ANKRD17	19.6469
			IPI00647647	ARID4B	19.6469
			IPI00787526	ASAH2	19.6469
			IPI00784319	BACE1	19.6469
			IPI00783305	BUB1	19.6469
			IPI00797266	C15orf23	19.6469
			IPI00640958	C18orf54	19.6469
			IPI00640901	C1orf141	19.6469
			IPI00796391	C3orf58	19.6469
			IPI00848136	C6orf134	19.6469
			IPI00514590	C6orf182	19.6469
			IPI00032196	C8orf39	19.6469
			IPI00794236	C8orf74	19.6469
			IPI00646800	C9orf153	19.6469
			IPI00792011	CAPS	19.6469
			IPI00827529	CARD9	19.6469
			IPI00019284	CCNA1	19.6469
			IPI00816690	CD1E	19.6469
			IPI00646390	CDC37L1	19.6469
			IPI00024048	CDH15	19.6469
			IPI00478943	CEP55	19.6469
			IPI00793098	CHMP2B	19.6469
			IPI00794397	CHMP4A;MDP-1	19.6469
			IPI00797096	CHURC1	19.6469
			IPI00796619	CNTN4	19.6469
			IPI00294999	COG4	19.6469
			IPI00784142	COL15A1	19.6469
			IPI00377069	COL4A5	19.6469
			IPI00556376	CRMP1	19.6469
			IPI00513816	CXorf22	19.6469
			IPI00556256	DDX19A	19.6469
			IPI00641167	DDX49	19.6469
			IPI00046309	DGKK	19.6469
			IPI00470874	DKFZP686C2281	19.6469
			IPI00290410	DNTTIP2	19.6469
			IPI00168209	DTWD2	19.6469
			IPI00640158	ECHDC2	19.6469
			IPI00744125	ELF1	19.6469
			IPI00797099	EXOC7	19.6469
			IPI00642188	F13A1	19.6469
			IPI00651712	FAIM	19.6469
			IPI00064666	FAM84B	19.6469
			IPI00793262	FILIP1L	19.6469
			IPI00847442	FKBP1A	19.6469
			IPI00002535	FKBP2	19.6469
			IPI00176466	FLJ39061	19.6469
			IPI00797887	FXR1	19.6469
			IPI00295235	GABRA1	19.6469
			IPI00333763	GLRX5	19.6469
			IPI00796712	GLTP	19.6469
			IPI00218734	GNB1L	19.6469
			IPI00472179	GTF2IRD1	19.6469
			IPI00788280	hCG_20426	19.6469
			IPI00023164	HCN4	19.6469
			IPI00477303	HOMEZ	19.6469
			IPI00844496	IDH3G	19.6469
			IPI00791023	INDO	19.6469
			IPI00028670	INHBA	19.6469
			IPI00018083	-	19.6469
			IPI00019920	-	19.6469
			IPI00178515	-	19.6469
			IPI00375156	-	19.6469
			IPI00377021	-	19.6469
			IPI00382844	-	19.6469
			IPI00382869	-	19.6469
			IPI00384574	-	19.6469
			IPI00428739	-	19.6469
			IPI00433705	-	19.6469
			IPI00442370	-	19.6469
			IPI00442482	-	19.6469
			IPI00444492	-	19.6469
			IPI00444530	-	19.6469
			IPI00743846	-	19.6469
			IPI00744759	-	19.6469
			IPI00745911	-	19.6469
			IPI00746684	-	19.6469
			IPI00747031	-	19.6469
			IPI00747094	-	19.6469
			IPI00747139	-	19.6469
			IPI00748960	-	19.6469
			IPI00784969	-	19.6469
			IPI00793545	-	19.6469
			IPI00816007	-	19.6469
			IPI00847731	-	19.6469
			IPI00218192	ITIH4	19.6469
			IPI00797679	ITPA	19.6469
			IPI00795991	ITPR1	19.6469
			IPI00853316	KIAA0100	19.6469
			IPI00748234	KIAA0423	19.6469
			IPI00646541	KIAA1913	19.6469
			IPI00794555	KIF15	19.6469
			IPI00739339	KRT126P	19.6469
			IPI00798291	L3MBTL4	19.6469
			IPI00643244	LAMB3	19.6469
			IPI00100853	LIMK2	19.6469
			IPI00554502	LMAN1L;CPLX3	19.6469
			IPI00445972	LOC165186	19.6469
			IPI00430803	LOC391356	19.6469
			IPI00651755	LOC392510	19.6469
			IPI00394951	LOC401447	19.6469
			IPI00456782	LOC402100	19.6469
			IPI00402362	LOC402176	19.6469
			IPI00793536	LOC440957	19.6469
			IPI00787347	LOC642721	19.6469
			IPI00741181	LOC644816	19.6469
			IPI00414798	LOC645843	19.6469
			IPI00735354	LOC650122	19.6469
			IPI00787711	LOC728763	19.6469
			IPI00787735	LOC729623	19.6469
			IPI00788196	LOC730658	19.6469
			IPI00807677	LYPD1	19.6469
			IPI00853434	LYSMD4	19.6469
			IPI00064202	MAML3	19.6469
			IPI00030919	MAP2K1IP1	19.6469
			IPI00787127	MAP3K1	19.6469
			IPI00645446	MCTS1	19.6469
			IPI00796687	MFAP5	19.6469
			IPI00607627	MRPL51	19.6469
			IPI00153020	MTMR8	19.6469
			IPI00030104	MYBPC2	19.6469
			IPI00827784	MYO3B	19.6469
			IPI00604770	NCOA1	19.6469
			IPI00411995	NCR1	19.6469
			IPI00784221	NEK8	19.6469
			IPI00176424	NLGN2	19.6469
			IPI00786844	NOTCH2	19.6469
			IPI00789351	NRL	19.6469
			IPI00827932	NSFL1C	19.6469
			IPI00783890	ODZ2	19.6469
			IPI00787768	ODZ4	19.6469
			IPI00386497	OGDH	19.6469
			IPI00051746	OR6S1	19.6469
			IPI00654863	P2RX7	19.6469
			IPI00220873	PAPSS2	19.6469
			IPI00844183	PCDH11X	19.6469
			IPI00643460	PDSS2	19.6469
			IPI00446678	PHKA1	19.6469
			IPI00847736	PHLDB2	19.6469
			IPI00646707	PLD3	19.6469
			IPI00845435	PPM1E	19.6469
			IPI00793203	RAB35	19.6469
			IPI00171874	RASGRP3	19.6469
			IPI00853143	RASSF1	19.6469
			IPI00794069	RB1CC1	19.6469
			IPI00643814	RBL2	19.6469
			IPI00784913	RGNEF	19.6469
			IPI00719690	SAMD9L	19.6469
			IPI00789292	SCARF1	19.6469
			IPI00853360	SEC14L5	19.6469
			IPI00785208	SEC24B	19.6469
			IPI00017558	SFRP5	19.6469
			IPI00305620	SIRT4	19.6469
			IPI00477650	SLFN13	19.6469
			IPI00410731	SMEK3P	19.6469
			IPI00790243	SNX4	19.6469
			IPI00216576	SNX7	19.6469
			IPI00786921	SPRR1B	19.6469
			IPI00654832	SSX2IP	19.6469
			IPI00376953	TAF6	19.6469
			IPI00748325	TBN	19.6469
			IPI00816132	TIMELESS	19.6469
			IPI00016207	TIMM17A	19.6469
			IPI00845379	TK2	19.6469
			IPI00748281	TRAF3IP1	19.6469
			IPI00643876	TRDMT1	19.6469
			IPI00829727	TSSK4	19.6469
			IPI00056504	UBE2E3	19.6469
			IPI00795375	ULK3	19.6469
			IPI00798215	UNC119	19.6469
			IPI00026964	UQCRFS1	19.6469
			IPI00847977	VPS53	19.6469
			IPI00012197	XTP3TPA	19.6469
			IPI00797863	YEATS2	19.6469
			IPI00657655	ZFAT1	19.6469
			IPI00105638	ZFP2	19.6469
			IPI00033488	ZNF121	19.6469
			IPI00293776	ZNF187	19.6469
			IPI00848249	ZNF257	19.6469
			IPI00795905	ZNF668	19.6469
			IPI00044689	ZNF816A	19.6469
			IPI00386826	INA	19.4959
			IPI00796657	EIF4A1	19.4773
			IPI00395625	MAP3K7IP1	18.9573
			IPI00789457	KPNA2	17.9535
			IPI00398958	LOC387867	17.6092
			IPI00646114	RPS4X	16.7826
			IPI00218187	PPP1CC	16.542
			IPI00304409	CARHSP1	16.0416
			IPI00021828	CSTB	15.2184
			IPI00412779	RPLP1	14.9014
			IPI00001639	KPNB1	13.9971
			IPI00793360	ANKRD26	13.8924
			IPI00784449	AP4E1	13.8924
			IPI00645266	ARPC5	13.8924
			IPI00816070	ATM	13.8924
			IPI00375813	C10orf122	13.8924
			IPI00005918	C1QTNF3;AMACR	13.8924
			IPI00747098	C6orf86	13.8924
			IPI00655922	CDYL	13.8924
			IPI00152433	CERK	13.8924
			IPI00816179	CHIA	13.8924
			IPI00852933	COL9A1	13.8924
			IPI00478990	COPS7B	13.8924
			IPI00477468	CTR9	13.8924
			IPI00748902	DLG5	13.8924
			IPI00790084	DLGAP1	13.8924
			IPI00032406	DNAJA2	13.8924
			IPI00852787	DNHD2	13.8924
			IPI00791929	DVL3	13.8924
			IPI00479503	DYNLT1	13.8924
			IPI00845305	EIF2A	13.8924
			IPI00742961	ELL2	13.8924
			IPI00747053	ERCC3	13.8924
			IPI00335771	EXPH5	13.8924
			IPI00844495	FRY	13.8924
			IPI00798277	GBP3	13.8924
			IPI00015522	GDF5	13.8924
			IPI00291783	GEMIN5	13.8924
			IPI00646724	GPR143	13.8924
			IPI00292269	GRIK4	13.8924
			IPI00853068	HBA2;HBA1	13.8924
			IPI00607765	HBP1	13.8924
			IPI00384508	HEATR4	13.8924
			IPI00784038	HIP2	13.8924
			IPI00641737	HP	13.8924
			IPI00410096	IFT172	13.8924
			IPI00004963	-	13.8924
			IPI00077395	-	13.8924
			IPI00477965	-	13.8924
			IPI00744357	-	13.8924
			IPI00746237	-	13.8924
			IPI00377242	JPH4;AP1G2	13.8924
			IPI00385117	KIAA0895	13.8924
			IPI00783819	KIAA1486	13.8924
			IPI00304621	KIAA1729	13.8924
			IPI00334395	LGI1	13.8924
			IPI00397149	LOC389333	13.8924
			IPI00787631	LOC730957	13.8924
			IPI00329036	MRPL50	13.8924
			IPI00032881	MRPS23	13.8924
			IPI00845471	NAV1	13.8924
			IPI00788121	ODZ3	13.8924
			IPI00395016	OXA1L	13.8924
			IPI00005750	PKDREJ	13.8924
			IPI00412672	PKN1	13.8924
			IPI00646001	PPRC1	13.8924
			IPI00184572	PRKCH	13.8924
			IPI00748256	PSME1	13.8924
			IPI00795140	RAD51L3	13.8924
			IPI00783984	RFXDC2	13.8924
			IPI00792320	RHEBL1	13.8924
			IPI00010841	RHOD	13.8924
			IPI00816174	RIPK2	13.8924
			IPI00798220	RNF135	13.8924
			IPI00644667	SAR1A	13.8924
			IPI00009362	SCG2	13.8924
			IPI00845482	SDK1	13.8924
			IPI00796279	SERPINF1	13.8924
			IPI00797995	SLCO2B1	13.8924
			IPI00792588	SMAD6	13.8924
			IPI00793183	SMARCC2	13.8924
			IPI00784383	TRPM2	13.8924
			IPI00549869	TTC25	13.8924
			IPI00385712	TTF1	13.8924
			IPI00010895	TULP2	13.8924
			IPI00794725	UBXD6	13.8924
			IPI00294495	UFC1	13.8924
			IPI00646077	USP14	13.8924
			IPI00384729	VAV3	13.8924
			IPI00784473	VPS13D	13.8924
			IPI00844002	VTA1	13.8924
			IPI00796716	WNK2	13.8924
			IPI00747417	ZBTB40	13.8924
			IPI00377116	ZNF445	13.8924
			IPI00644680	ZNF469	13.8924
			IPI00783611	ZNF704	13.8924
			IPI00239077	HINT1	13.0979
			IPI00554634	CUTA	12.8619
			IPI00647268	RHOC	12.8619
			IPI00010339	PTS	12.8531
			IPI00644431	DDX39	12.695
			IPI00789577	PSMB3	12.682
			IPI00798371	RPLP0	11.3569
			IPI00783340	AHSA2	11.3431
			IPI00103858	C11orf40	11.3431
			IPI00783872	CAPRIN1	11.3431
			IPI00465222	CHD3	11.3431
			IPI00791735	COCH	11.3431
			IPI00847649	CTRB1	11.3431
			IPI00556591	CYP46A1	11.3431
			IPI00031411	FAT	11.3431
			IPI00844323	KIAA0515	11.3431
			IPI00853622	KIAA1641	11.3431
			IPI00797142	KY	11.3431
			IPI00003734	LOC347701	11.3431
			IPI00853429	LOC643641	11.3431
			IPI00745833	LOC728597	11.3431
			IPI00853569	MUC6	11.3431
			IPI00654617	NOLA2	11.3431
			IPI00847563	NSUN4	11.3431
			IPI00398365	PPFIA3	11.3431
			IPI00792482	PRKAA1	11.3431
			IPI00847732	PTPRJ	11.3431
			IPI00798248	STX16	11.3431
			IPI00784285	TEX14	11.3431
			IPI00797323	TXNL5	11.3431
			IPI00829749	UBE2Z	11.3431
			IPI00794639	WBSCR22	11.3431
			IPI00395925	WWC3	11.3431
			IPI00794751	XRCC1	11.3431
			IPI00719814	ATP5J2	10.761
			IPI00007797	FABP5;LOC728641	10.761
			IPI00028055	TMED10	10.761
			IPI00644298	PIN1	10.2602
			IPI00847322	SOD2	10.1456
			IPI00152849	CCNB3	9.82344
			IPI00747104	CECR8	9.82344
			IPI00025086	COX5A	9.82344
			IPI00409613	DDEF2	9.82344
			IPI00760941	DKFZp434J1015	9.82344
			IPI00647118	EIF1AY	9.82344
			IPI00745455	ELMO1	9.82344
			IPI00647530	HAS1	9.82344
			IPI00853173	KIAA1217	9.82344
			IPI00640524	KIAA1543	9.82344
			IPI00642801	KPNA5	9.82344
			IPI00747707	KRT17	9.82344
			IPI00783947	KRT3	9.82344
			IPI00741973	LOC131691	9.82344
			IPI00787016	LOC643205	9.82344
			IPI00248321	LOC643997	9.82344
			IPI00741780	LOC652559	9.82344
			IPI00642982	LONP1	9.82344
			IPI00556182	LRRC41	9.82344
			IPI00848232	LSM12	9.82344
			IPI00744472	MACF1	9.82344
			IPI00183015	MALT1	9.82344
			IPI00219301	MARCKS	9.82344
			-	MICA;HLA-A;HLA-A29.1	9.82344
			IPI00220278	MYL9	9.82344
			IPI00329373	P117	9.82344
			IPI00645979	PLP2	9.82344
			IPI00020436	RAB11B	9.82344
			IPI00024733	RASGRP1	9.82344
			IPI00002149	SAR1B	9.82344
			IPI00646391	SDCCAG3	9.82344
			IPI00449669	SSR1	9.82344
			IPI00556260	SSRP1	9.82344
			IPI00791986	ST18	9.82344
			IPI00759507	TCEAL1	9.82344
			IPI00010369	TEX15	9.82344
			IPI00827694	UEVLD	9.82344
			IPI00787397	VAC14	9.82344
			IPI00549343	VAMP3	9.82344
			IPI00033143	EIF3S12	9.43806
			IPI00795516	YWHAE	9.41184
			IPI00853062	RPS9	9.36628
			IPI00179589	MTPN	9.26163
			IPI00795701	PEBP1	9.26163
			IPI00479306	PSMB5	9.26163
			IPI00844040	SET	9.09474
			IPI00783537	KIAA1967	9.01461
			IPI00515047	ACTA1	8.91429
			IPI00790966	ABHD10	8.78635
			IPI00796881	ACTG1;PSPHL	8.78635
			IPI00759647	BCL2L12	8.78635
			IPI00056357	C19orf10	8.78635
			IPI00843974	C1orf41	8.78635
			IPI00719040	C1orf77	8.78635
			IPI00791563	C22orf9	8.78635
			IPI00790539	CHP	8.78635
			IPI00646580	CYB5A	8.78635
			IPI00798266	FBXL10	8.78635
			IPI00400967	KIAA1843	8.78635
			IPI00017592	LETM1	8.78635
			IPI00217553	MRPL41	8.78635
			IPI00797579	OASL	8.78635
			IPI00644016	PABPC4	8.78635
			IPI00395939	PITPNB	8.78635
			IPI00848312	PLS3	8.78635
			IPI00376974	PPP2R2B	8.78635
			IPI00513693	PTP4A1	8.78635
			IPI00816293	SEC11A	8.78635
			IPI00643990	SIRT2	8.78635
			IPI00815681	SKIV2L2	8.78635
			IPI00009032	SSB	8.78635
			IPI00744618	STMN1	8.78635
			IPI00793081	TMEM4	8.78635
			IPI00410582	TRIM4	8.78635
			IPI00056432	UBE2F	8.78635
			IPI00386621	CALM1;CALM3;CALM2	8.78635
			IPI00021266	RPL23A;hCG_16001	8.5746
			IPI00465315	CYCS	8.50735
			IPI00003881	HNRPF	8.46807
			IPI00215719	RPL18	8.45467
			IPI00291006	MDH2	8.37746
			IPI00554793	MYCBP;GJA10	8.37746
			IPI00651662	CDKN2A	8.02081
			IPI00829853	AKAP13	8.02081
			IPI00215920	ARF6	8.02081
			IPI00644568	BUB3	8.02081
			IPI00010896	CLIC1	8.02081
			IPI00746261	COTL1	8.02081
			IPI00455432	EVI5	8.02081
			IPI00746718	FLG	8.02081
			IPI00029557	GRPEL1	8.02081
			IPI00167030	KRTCAP2	8.02081
			IPI00790831	LMNB1	8.02081
			IPI00334343	LOC203547	8.02081
			IPI00647364	LOC387978	8.02081
			IPI00418290	MRPL14	8.02081
			IPI00001753	MYH4	8.02081
			IPI00798265	MYL6	8.02081
			IPI00816631	NCOR1	8.02081
			IPI00644989	PDIA6	8.02081
			IPI00816063	RPL12	8.02081
			IPI00797830	SMARCC1	8.02081
			IPI00784045	TBR1	8.02081
			IPI00761107	TMCO1	8.02081
			IPI00843999	UBR4	8.02081
			IPI00384709	ZNF610	8.02081
			IPI00216153	RPS15	7.80688
			IPI00759646	ACP1	7.70614
			IPI00796024	CFL2	7.70614
			IPI00024993	ECHS1	7.70614
			IPI00386208	-	7.70614
			IPI00759598	ZNF403	7.70614
			IPI00180956	-	7.70614
			IPI00250297	AASDHPPT	7.42582
			IPI00303207	ABCE1	7.42582
			IPI00029219	ACVR1	7.42582
			IPI00844534	CAB39L	7.42582
			IPI00430814	CNBP	7.42582
			IPI00012682	DAPL1	7.42582
			IPI00298393	EPB41L4A	7.42582
			IPI00645836	ESD	7.42582
			IPI00816810	G3BP1	7.42582
			IPI00794948	HGD	7.42582
			IPI00220362	HSPE1	7.42582
			IPI00748750	-	7.42582
			IPI00844486	KIF5B	7.42582
			IPI00784100	NEB	7.42582
			IPI00337644	NLRP9	7.42582
			IPI00658013	NPM1	7.42582
			IPI00645494	PPIH	7.42582
			IPI00398774	PREI3	7.42582
			IPI00816715	RPS10	7.42582
			IPI00853417	SCO2	7.42582
			IPI00815770	SNX3	7.42582
			IPI00513713	THEM5	7.42582
			IPI00019599	UBE2V1;Kua-UEV	7.42582
			IPI00396321	LRRC59	7.17403
			IPI00470590	SF3A1	7.17403
			IPI00217236	TBCA	7.17403
			IPI00025329	RPL19	7.11246
			IPI00027448	ATP5L	6.94622
			IPI00740702	KIAA1529	6.94622
			IPI00299145	KRT6C	6.94622
			-	LGALS7;LOC728910;LOC	6.94622
			IPI00294955	LSM4	6.94622
			IPI00788943	PZP	6.94622
			IPI00789439	RAB5C	6.94622
			IPI00843768	SMC5	6.94622
			IPI00747810	FSCN1	6.80588
			IPI00848164	ANXA2P2	6.73883
			IPI00844329	HPRT1	6.73883
			IPI00514929	CMPK	6.54896
			IPI00787131	LOC390876	6.54896
			IPI00456898	LOC440055	6.54896
			IPI00157456	LOC727997	6.54896
			IPI00514672	MRPS14	6.54896
			IPI00746438	RPL11	6.54896
			IPI00795548	RPL24	6.54896
			IPI00794188	TPM1	6.54896
			IPI00386512	UBE2L3	6.54896
			IPI00759824	ANP32B	6.43095
			IPI00639797	HSD17B10	6.43095
			IPI00176662	-	6.43095
			IPI00387004	MCM7	6.37429
			IPI00647667	RPA2	6.29204
			IPI00797903	CCDC25	6.21289
			IPI00303112	CXXC6	6.21289
			IPI00844185	DNAJA1	6.21289
			IPI00795859	IMPDH2	6.21289
			IPI00016513	RAB10	6.21289
			IPI00645757	RBBP4	6.21289
			IPI00816261	RDX	6.21289
			IPI00008552	TXNL2	6.21289
			IPI00022597	UBE2M	6.21289
			IPI00644224	HNRPU	6.0654
			IPI00644712	XRCC6	6.06316
			IPI00844578	DHX9	6.0156
			IPI00555695	DCTN1	5.92376
			IPI00748854	-	5.92376
			IPI00397191	LOC650157	5.92376
			IPI00791763	MYH2	5.92376
			IPI00797545	NAP1L1	5.92376
			IPI00646459	NASP	5.92376
			IPI00796311	OLR1	5.92376
			IPI00550247	RPL35	5.92376
			IPI00027462	S100A9	5.92376
			IPI00014177	41154	5.92376
			IPI00647800	SLAMF9	5.92376
			IPI00647418	NUDC	5.79355
			IPI00792623	ARL1	5.67157
			IPI00792673	ETFA	5.67157
			IPI00794353	KRT81	5.67157
			IPI00792866	LOC729611	5.67157
			IPI00829833	MUC19	5.67157
			IPI00102069	PCID1	5.67157
			IPI00006052	PFDN2	5.67157
			IPI00465044	RCC2	5.67157
			IPI00847774	RPL18A	5.67157
			IPI00792410	RPL38	5.67157
			IPI00790432	SRP14	5.67157
			IPI00795569	XPO7	5.67157
			IPI00220834	XRCC5	5.67157
			IPI00647280	PRDX4	5.5944
			IPI00647942	SNRPE	5.5944
			IPI00643288	PPA1	5.55698
			IPI00419473	BTF3	5.44906
			IPI00792251	DDEF1	5.44906
			IPI00442168	GDI1	5.44906
			IPI00183920	LOC652595	5.44906
			IPI00796244	NACAP1	5.44906
			IPI00386460	P4HB	5.44906
			IPI00016610	PCBP1	5.44906
			IPI00552191	PSMD13	5.44906
			IPI00807435	SRRM2	5.44906
			IPI00793119	TKT	5.44906
			IPI00006475	UBE2D4	5.44906
			IPI00744418	UBE2I	5.44906
			IPI00827810	C1orf165	5.25085
			IPI00018755	HMG1L10	5.25085
			IPI00797915	MARS	5.25085
			IPI00000051	PFDN1	5.25085
			IPI00790321	PKLR	5.25085
			IPI00105119	QRICH2	5.25085
			IPI00791847	SSR3	5.25085
			IPI00798375	DDX5	5.0728
			IPI00645255	GDI2	5.0728
			IPI00013871	RRM1	5.0728
			IPI00061087	FAM122A	4.91172
			IPI00009010	HSPC152	4.91172
			IPI00032541	KRT85	4.91172
			IPI00075558	LOC152663	4.91172
			IPI00643459	MRPS16	4.91172
			IPI00848107	PSMC1	4.91172
			IPI00032827	SF3B14	4.91172
			IPI00796172	STRAP	4.91172
			IPI00453476	hCG_2015269	4.83673
			IPI00186712	-	4.76507
			IPI00005589	LOC641856;hCG_18290	4.76507
			IPI00657702	UCHL1	4.76507
			IPI00827595	YWHAH	4.76507
			IPI00479519	ZNF678	4.76507
			IPI00550689	C22orf28	4.6965
			IPI00398135	hCG_21078	4.6965
			IPI00643578	ILF2	4.6965
			IPI00794746	RPL7	4.6743
			IPI00797006	EHHADH	4.63081
			IPI00450975	RPS16	4.63081
			IPI00827806	TIGD7	4.63081
			IPI00647682	TUBB6	4.62616
			IPI00386445	RPS2	4.56781
			IPI00853092	C9orf84	4.5073
			IPI00742111	CUTL1	4.5073
			IPI00642205	EIF3S2	4.39318
			IPI00797993	GLT8D1	4.39318
			IPI00031022	HSPA4	4.39318
			IPI00335132	-	4.39318
			IPI00399212	LOC389842	4.39318
			IPI00783271	LRPPRC	4.39318
			IPI00301434	BOLA2B;BOLA2	4.35702
			IPI00747078	GANAB	4.2873
			IPI00383296	HNRPM	4.2873
			IPI00148061	LDHAL6A	4.2873
			IPI00790367	LGI4	4.2873
			IPI00797259	NACA	4.2873
			IPI00472442	PSMA1	4.2873
			IPI00029623	PSMA6	4.2873
			IPI00221091	RPS15A	4.2873
			IPI00797230	RPL8	4.23716
			IPI00784170	DHX36	4.18873
			IPI00791310	GLT8D3	4.18873
			IPI00180730	-	4.18873
			IPI00219622	PSMA2	4.18873
			IPI00643607	CNIH4	4.09666
			IPI00412259	LOC389901	4.09666
			IPI00736312	LOC647836	4.09666
			IPI00216613	SFPQ	4.09666
			IPI00827508	RPL10A	4.05284
			IPI00011253	RPS3	4.05284
			IPI00163601	FLJ10213	4.0104
			IPI00848331	RPL31	4.0104
			IPI00798169	RPL6	4.0104
			IPI00797747	SRPRB	4.0104
			IPI00640833	ANP32E	3.92938
			IPI00796161	EIF3S6	3.92938
			IPI00218570	PGAM2	3.92938
			IPI00216237	RPL36	3.92938
			IPI00796373	RPS20	3.90344
			IPI00789750	KRT14	3.89066
			IPI00816719	PHB	3.89066
			IPI00646493	COPA	3.85307
			IPI00291922	PSMA5	3.85307
			IPI00445200	ALDH18A1	3.78104
			IPI00016910	EIF3S8	3.78104
			IPI00797880	HSD17B12	3.78104
			IPI00744385	NEFL	3.78104
			IPI00847986	RPS24	3.58701
			IPI00852823	FANCI	3.52868
			IPI00796920	ATP6V1G2	3.47311
			IPI00746694	CAND1	3.47311
			IPI00793182	KIAA1409	3.47311
			IPI00013296	RPS18	3.47311
			IPI00643522	RPS6	3.36941
			IPI00008359	KRT76	3.32093
			IPI00026230	HNRPH2	3.27448
			IPI00795751	RPL23	3.27448
			IPI00642548	PHGDH	3.22993
			IPI00784324	SYTL2	3.18715
			IPI00853507	PBEF1	3.06833
			IPI00759832	YWHAB	3.03158
			IPI00024060	BARHL1	2.99612
			IPI00791348	KRT16	2.96188
			IPI00013475	TUBB2A	2.96188
			IPI00647641	NONO	2.89677
			IPI00796727	YWHAQ	2.89677
			IPI00790095	CCDC59	2.86579
			IPI00844213	RBM10	2.8067
			IPI00176692	hCG_2023776	2.62543
			IPI00555744	RPL14	2.60229
			IPI00218371	PRPS1L1	2.38253
			IPI00643807	YBX1	2.16964
			IPI00816329	EIF4B	1.73656
