# Supplementary material for: ROCS: a Reproducibility Index and Confidence Score for Interaction Proteomics Studies
Source: BMC Bioinformatics. 2012 Jun 8;13:128. doi: 10.1186/1471-2105-13-128 (PMC3568013; doi:10.1186/1471-2105-13-128)
Supplement: Additional file 6: Table S4 — Comparison of SAINT protein-protein interaction (PPI) scoring for the Specific Prey Proteins at the different ROCS procedural stages “N” (SAINT-only), “R”, and “S” (ROCS-SAINT) in all AP-MS bait experiments (each on a separate Excel tab-sheet in a single file). [file 1471-2105-13-128-S6.xls]

## Sheet: STK24
SAINT (ROCS N Stage)							SAINT (ROCS R Stage)							SAINT (ROCS S Stage)
IPI	HGNC	PSAINT	simBP(cB,cP)	simMF(cB,cP)	simCC(cB,cP)		IPI	HGNC	PSAINT	simBP(cB,cP)	simMF(cB,cP)	simCC(cB,cP)		IPI	HGNC	PSAINT	simBP(cB,cP)	simMF(cB,cP)	simCC(cB,cP)
IPI00002212	STK24	0.9996	1	1	1		IPI00002212	STK24	1	1	1	1		IPI00002212	STK24	1	1	1	1
IPI00014456	STRN	0.999	0.382194	0.244622	0.341201		IPI00014456	STRN	1	0.382194	0.244622	0.341201		IPI00014456	STRN	1	0.382194	0.244622	0.341201
IPI00298558	PDCD10	0.9982	0.597912	0.280939	0.798289		IPI00168184	PPP2R1A	1	0.473162	0.256673	0.613429		IPI00168184	PPP2R1A	1	0.473162	0.256673	0.613429
IPI00011461	STRN3	0.994	0.258937	0.244622	0.664739		IPI00298558	PDCD10	0.9997	0.597912	0.280939	0.798289		IPI00298558	PDCD10	0.9997	0.597912	0.280939	0.798289
IPI00290309	STRN3	0.9398	0	0	0		IPI00011461	STRN3	0.999	0.258937	0.244622	0.664739		IPI00386122	PREI3	0.9997	0	0	0
IPI00168184	PPP2R1A	0.7644	0.473162	0.256673	0.613429		IPI00386122	PREI3	0.998	0	0	0		IPI00011461	STRN3	0.9993	0.258937	0.244622	0.664739
IPI00008380	PPP2CA	0.76	0.473162	0.296211	0.613429		IPI00294178	PPP2R1B	0.9967	0	0.584628	0		IPI00294178	PPP2R1B	0.9987	0	0.584628	0
IPI00003016	STRN4	0.648	0	0.244622	0.221308		IPI00008380	PPP2CA	0.9937	0.473162	0.296211	0.613429		IPI00008380	PPP2CA	0.9973	0.473162	0.296211	0.613429
IPI00294178	PPP2R1B	0.4884	0	0.584628	0		IPI00003016	STRN4	0.968	0	0.244622	0.221308		IPI00003016	STRN4	0.985	0	0.244622	0.221308
IPI00549766	FAM40A	0.0728	0	0.584628	0.728162		IPI00290309	STRN3	0.856	0	0	0		IPI00304540	FAM40A	0.925	0	0	0
IPI00029744	SSBP1	0.0042	0.345275	0.107725	0.569398		IPI00304540	FAM40A	0.832	0	0	0		IPI00290309	STRN3	0.897	0	0	0
IPI00056405	TMEM54	0.0038	0	0	0.0357591		IPI00549766	FAM40A	0.555	0	0.584628	0.728162		IPI00549766	FAM40A	0.648	0	0.584628	0.728162
IPI00026691	SLMAP	0.0036	0.421776	0.291836	0.581601		IPI00009057	G3BP2	0.0697	0.282155	0.433765	0.960631		IPI00022744	CSE1L	0.3993	0.60816	0.217257	0.728162
IPI00001712	CTNNA3	0.0036	0.0718479	0.257406	0.21099		IPI00018140	SYNCRIP	0.0187	0.202568	0.419594	0.60645		IPI00009057	G3BP2	0.1233	0.282155	0.433765	0.960631
IPI00795650	-	0.0032	0	0	0		IPI00005300	FAM40B	0.0087	0	0	0		IPI00026691	SLMAP	0.0023	0.421776	0.291836	0.581601
IPI00241801	DPPA3	0.0032	0	0	0.728162		IPI00006980	C14orf166	0.0077	0	0.346243	0.321552		IPI00554737	PPP2R1A	0.002	0.473162	0.256673	0.613429
IPI00145799	FBXL4	0.0026	0.439876	0	0.404843		IPI00017617	DDX5	0.0037	0.268726	0.622735	0.576417		IPI00246058	PDCD6IP	0.0013	0.5903	0.265666	0.677165
IPI00022744	CSE1L	0.0022	0.60816	0.217257	0.728162		IPI00026691	SLMAP	0.003	0.421776	0.291836	0.581601		IPI00026781	FASN	0.001	0.171738	0.374344	0.565173
IPI00302658	C14orf94	0.0022	0.385237	0	0.319409		IPI00215965	HNRPA1	0.003	0.241134	0.454803	0.65049		IPI00015504	KIAA1822L	0.0007	0.251808	0.227967	0
IPI00005300	FAM40B	0.002	0	0	0		IPI00470377	FAM40A	0.002	0	0.584628	0.728162		IPI00071360	ACF	0.0007	0.350825	0.370585	0.59054
IPI00658203	C9orf84	0.002	0	0	0		IPI00412965	LPAL2;LOC732058	0.0007	0	0	0		IPI00217493	MB	0.0007	0.168456	0.0968803	0
IPI00033217	AASS	0.0018	0.286248	0.210468	0.678435		IPI00071360	ACF	0.0007	0.350825	0.370585	0.59054		IPI00215965	HNRPA1	0.0007	0.241134	0.454803	0.65049
IPI00043201	CENPJ	0.0014	0.358251	0.297812	0.516933		IPI00747346	KIAA1909	0.0007	0	0	0		IPI00018140	SYNCRIP	0.0007	0.202568	0.419594	0.60645
IPI00384957	-	0.001	0	0	0		IPI00026781	FASN	0.0007	0.171738	0.374344	0.565173		IPI00105407	AKR1B10	0.0007	0.1847	0.253438	0.576996
IPI00022648	EIF5	0.001	0.3726	0.616866	0.960631		IPI00015695	C11orf63	0.0003	0	0	0		IPI00030531	SLMAP	0.0007	0.421776	0.291836	0.581601
IPI00554737	PPP2R1A	0.001	0.473162	0.256673	0.613429		IPI00006283	TAOK2	0.0003	0.530813	1	0.728061		IPI00852994	-	0.0003	0	0	0
IPI00409560	USP50	0.001	0	0	0		IPI00413868	C6orf60	0.0003	0	0	0		IPI00470377	FAM40A	0.0003	0	0.584628	0.728162
IPI00025997	-	0.0008	0	0	0		IPI00022744	CSE1L	0.0003	0.60816	0.217257	0.728162		IPI00006283	TAOK2	0.0003	0.530813	1	0.728061
IPI00418201	RAPH1	0.0008	0	0	0		IPI00216922	KCNK6	0.0003	0	0	0.0212091		IPI00413868	C6orf60	0.0003	0	0	0
IPI00032997	PRDM5	0.0008	0.389432	0.255912	0.728162		IPI00246058	PDCD6IP	0.0003	0.5903	0.265666	0.677165		IPI00419373	HNRPA3	0.0003	0.247984	0.489153	0.65049
IPI00302927	CCT4	0.0008	0.368225	0.690856	0.553081		IPI00219740	MCM7	0.0003	0.50967	0.628905	0.630249		IPI00013877	HNRPH3	0.0003	0.268726	0.616562	0.518618
IPI00028122	PSIP1	0.0006	0.207637	0.165309	1		IPI00183065	CC2D1A	0.0003	0.346052	0.165309	0.759932		IPI00306129	TG	0.0003	0.279503	0.268881	0.358031
IPI00290461	EIF3S1	0.0006	0.392616	0.278105	0.600279		IPI00030531	SLMAP	0.0003	0.421776	0.291836	0.581601		IPI00017297	MATR3	0.0003	0	0.5838	0.595444
IPI00744173	-	0.0006	0	0	0									IPI00216922	KCNK6	0.0003	0	0	0.0212091
IPI00030531	SLMAP	0.0006	0.421776	0.291836	0.581601									IPI00017617	DDX5	0.0003	0.268726	0.622735	0.576417
IPI00029751	CNTN1	0.0006	0.411348	0	0.0219019									IPI00009841	EWSR1	0.0003	0	0.505259	0.663717
IPI00016284	ZNF403	0.0006	0.07119	0	0.488079									IPI00301263	CAD	0.0003	0.473162	0.549187	0.661211
IPI00168656	-	0.0006	0	0	0									IPI00658203	C9orf84	0.0003	0	0	0
IPI00000115	CNIH4	0.0006	0.474613	0.584628	0.435107									IPI00000115	CNIH4	0.0003	0.474613	0.584628	0.435107
IPI00018177	FAM90A1	0.0006	0	0.154155	0
IPI00006608	APP	0.0006	0.457523	0.229108	0.516119
IPI00002487	MTHFR	0.0004	0.169845	0.224512	0.960631
IPI00018017	BRMS1	0.0004	0.415205	0.256673	0.728162
IPI00021362	ZNF335	0.0004	0	0.154155	0.728162
IPI00029019	UBAP2L	0.0004	0.056615	0.584628	0.64286
IPI00015695	C11orf63	0.0004	0	0	0
IPI00328603	FBXO33	0.0004	0	0	0
IPI00376941	DDHD1	0.0004	0.216468	0.454641	0.576996
IPI00018140	SYNCRIP	0.0004	0.202568	0.419594	0.60645
IPI00306604	ITGA5	0.0004	0.493668	0.232546	0.0171533
IPI00017297	MATR3	0.0004	0	0.5838	0.595444
IPI00007716	LTK	0.0004	0.700947	0.719112	0.024025
IPI00292043	SDK2	0.0002	0	0	0
IPI00394815	RSBN1L	0.0002	0	0	0
IPI00789536	KRT16	0.0002	0	0	0
IPI00395929	AADAT	0.0002	0.170831	0.386845	0.678435
IPI00784116	LOC400506	0.0002	0	0	0
IPI00640988	-	0.0002	0	0	0
IPI00012325	MATN4	0.0002	0	0.584628	0
IPI00807609	CLEC11A	0.0002	0	0	0
IPI00410717	POGZ	0.0002	0.351395	0.395319	0.659332
IPI00296103	NKPD1	0.0002	0	0	0.0357591
IPI00298817	RPIP8	0.0002	0.276357	0.237665	0.960631
IPI00792129	-	0.0002	0	0	0
IPI00446382	-	0.0002	0	0	0
IPI00401531	LOC96597	0.0002	0	0	0
IPI00789220	ACY1	0.0002	0	0	0
IPI00171921	KCNK13	0.0002	0	0	0.0357591
IPI00026580	OFD1	0.0002	0.336567	0.249553	0.642705
IPI00304540	FAM40A	0.0002	0	0	0
IPI00067350	MID2	0.0002	0	0	0
IPI00795146	UBR1	0.0002	0	0	0
IPI00062237	KLHDC7B	0.0002	0	0	0
IPI00334281	DPY19L4	0.0002	0	0	0.0357591
IPI00298007	C6orf150	0.0002	0	0	0
IPI00018044	FLJ22596	0.0002	0	0	0
IPI00007695	SYT3;SHANK1	0.0002	0.360152	0.217257	0.376652
IPI00158318	LOC257039	0.0002	0	0	0
IPI00151360	GTPBP2	0.0002	0	0.683648	0
IPI00152157	ZNF509	0.0002	0	0.154155	0.728162
IPI00290380	ALPPL2	0.0002	0.742242	0.227967	0.0219019
IPI00001485	BMP15	0.0002	0.0492199	0.298891	0
IPI00413868	C6orf60	0.0002	0	0	0
IPI00013009	WWP1	0.0002	0.39865	0.311606	0.404843
IPI00642182	KLHL12	0.0002	0.379248	0.584628	0
IPI00154645	TBC1D15	0.0002	0.167562	0.272467	0.576996
IPI00748490	AARSD1	0.0002	0.314981	0.542362	0.576996
IPI00395008	TH1L	0.0002	0	0	0
IPI00031747	AKT3	0.0002	0.755066	1	0.523256
IPI00334846	FLJ11171	0.0002	0	0.547014	0.0357591
IPI00099386	TINAG	0.0002	0.281339	0.46008	0
IPI00302490	AGBL3	0.0002	0.453214	0.251354	0.960631
IPI00396145	PIP5K3	0.0002	0.35614	0.529439	0.654624
IPI00643847	CTRL	0.0002	0.371769	0.289697	0
IPI00337530	REPS1	0.0002	0	0	0
IPI00011231	PHF1	0.0002	0.493597	0.142342	0.728162
IPI00299307	MASP1	0.0002	0.296024	0.265666	0
IPI00016824	TFEC	0.0002	0.383665	0.116434	0.728162
IPI00021759	LOC220594	0.0002	0	0	0
IPI00009841	EWSR1	0.0002	0	0.505259	0.663717
IPI00783656	MRPL38	0.0002	0	0	0.352104
IPI00301263	CAD	0.0002	0.473162	0.549187	0.661211
IPI00172479	DISP1	0.0002	0.286248	0	0.0233621
IPI00166337	-	0.0002	0	0	0
IPI00012449	SLC5A2	0.0002	0.203185	0	0.020009
IPI00514226	ZNF510	0.0002	0.36567	0.154155	0.728162

## Sheet: CTNNBIP1
SAINT (ROCS N Stage)							SAINT (ROCS R Stage)							SAINT (ROCS S Stage)
IPI	HGNC	PSAINT	simBP(cB,cP)	simMF(cB,cP)	simCC(cB,cP)		IPI	HGNC	PSAINT	simBP(cB,cP)	simMF(cB,cP)	simCC(cB,cP)		IPI	HGNC	PSAINT	simBP(cB,cP)	simMF(cB,cP)	simCC(cB,cP)
IPI00025001	CTNNBIP1	1	1	1	1		IPI00025001	CTNNBIP1	0.8864	1	1	1		IPI00025001	CTNNBIP1	0.992	1	1	1
IPI00007765	HSPA9	0.9139	0.310489	0.20887	0.182921		IPI00017292	CTNNB1	0.6188	0.719013	0.166435	0.930067		IPI00017292	CTNNB1	0.7352	0.719013	0.166435	0.930067
IPI00017292	CTNNB1	0.8477	0.719013	0.166435	0.930067		IPI00007765	HSPA9	0.5456	0.310489	0.20887	0.182921		IPI00007765	HSPA9	0.6818	0.310489	0.20887	0.182921
IPI00794008	40790	0.0279	0	0	0		IPI00020127	RPA1	0.0006	0.483005	0.197715	0.296553		IPI00177509	TRAPPC5	0.0004	0.0644263	0.0674032	0.283532
IPI00306532	MYO15B	0.0162	0	0	0		IPI00301434	BOLA2B;BOLA2	0.0004	0	0	0		IPI00012835	CTBP1	0.0004	0.522003	0.599706	0.33675
IPI00065051	CCDC13	0.0161	0	0	0		IPI00008673	TLR4	0.0004	0.654004	0.168422	0.291171		IPI00015927	PTK6	0.0004	0.256491	0.0749217	0.453124
IPI00008577	AMH	0.0121	0.508581	0.188275	0.188421		IPI00023748	NACA	0.0004	0.325911	0.118313	0.268952		IPI00217541	DDX51	0.0004	0.459124	0.08113	0.284017
IPI00002910	TMEM149	0.0116	0	0	0.0222523		IPI00007702	HSPA2	0.0002	0.318057	0.177812	0.211172		IPI00012479	NACAP1	0.0004	0.325911	0.118313	0.268952
IPI00027497	GPI	0.0104	0.437627	0.155493	0.423056		IPI00020884	PLXNA3	0.0002	0.555699	0	0.12041		IPI00001510	PCDHAC1;PCDHA13	0.0004	0.0526163	0.0955857	0.0222523
IPI00015346	CELSR2	0.0097	0.54273	0.245122	0.255048		IPI00375294	LAMA1	0.0002	0.596419	0.170099	0.27788		IPI00217051	NAV3	0.0004	0	0.101584	0.217472
IPI00787233	ATAD5	0.0082	0	0	0		IPI00020504	CLCN2	0.0002	0.458809	0	0.327807		IPI00027028	PNMA2	0.0002	0.0706168	0.418424	0.284017
IPI00004521	ETAA1	0.0078	0	0	0.453124		IPI00419509	PPRC1	0.0002	0	0.100881	0.453124		IPI00013306	GDPD3	0.0002	0.194329	0.0674032	0.0222523
IPI00152170	CMTM2	0.0072	0.202401	0.218848	0.0164393									IPI00382999	-	0.0002	0	0	0
IPI00335849	RASAL2	0.0064	0	0	0									IPI00008348	NARFL	0.0002	0.303059	0.0729368	0
IPI00298447	TARBP1	0.0064	0.627765	0.073418	0.453124									IPI00444863	SAPS1	0.0002	0	0	0
IPI00001545	WAS	0.0063	0.550824	0.225762	0.475467									IPI00008673	TLR4	0.0002	0.654004	0.168422	0.291171
IPI00027967	ZNF500	0.0063	0.41967	0.101875	0.453124									IPI00301395	CPVL	0.0002	0.225621	0.168422	0
IPI00181759	PRR12	0.006	0	0	0									IPI00011093	C1QTNF2	0.0002	0.493182	0.276441	0
IPI00479548	BRDT	0.0054	0.298166	0.203774	0.453124									IPI00006560	SERPINB13	0.0002	0.551492	0	0.23044
IPI00001441	FTCD	0.0054	0.252352	0.0606348	0.399945									IPI00419590	SPOCK3	0.0002	0.463082	0.0686537	0
IPI00301609	NEK9	0.005	0.337253	0.224827	0.344517									IPI00017373	RPA3	0.0002	0.440269	0.197715	0.296553
IPI00419021	FLJ43879	0.0042	0	0	0									IPI00023748	NACA	0.0002	0.325911	0.118313	0.268952
IPI00847565	LOC283481	0.0039	0	0	0									IPI00736124	LOC647278	0.0002	0	0	0
IPI00300697	VPS11	0.0033	0	0	0									IPI00374244	LOC389207	0.0002	0.311106	0	0.0947559
IPI00027232	IGF1R	0.0031	0.513507	0.166435	0.0127114									IPI00002549	ANAPC2	0.0002	0.555699	0.206169	0.378495
IPI00295485	HSPA4L	0.003	0.313388	0.271952	0.453124
IPI00644316	SCML1	0.0028	0.538919	0.101875	0.453124
IPI00413385	ITIH5L	0.0027	0.191918	0	0
IPI00031522	HADHA	0.0024	0.204039	0.160685	0.27788
IPI00248596	LOC392617	0.0022	0	0	0
IPI00382531	-	0.0022	0	0	0
IPI00513714	SLAMF6	0.0022	0	0	0.0222523
IPI00166137	LOC138046	0.0021	0	0.247809	0
IPI00020504	CLCN2	0.0018	0.458809	0	0.327807
IPI00021954	GBF1	0.0018	0.360781	0.182003	0.231764
IPI00383460	GRSF1	0.0018	0	0	0
IPI00000201	LRP3	0.0018	0.299451	0	0.0127761
IPI00791325	KIAA0020	0.0017	0	0.100881	0.284017
IPI00008115	MAP3K9	0.0017	0.38722	0.166435	0
IPI00376002	TRIM46	0.0014	0	0.11033	0.246708
IPI00007993	HIC1	0.0013	0.529625	0.261251	0.453124
IPI00008673	TLR4	0.0012	0.654004	0.168422	0.291171
IPI00290770	CCT3	0.0012	0	0	0
IPI00640734	KIAA0090	0.0012	0	0	0
IPI00180384	DNAH7	0.0012	0.0465462	0.0781012	0.305834
IPI00396527	CCDC128	0.0012	0	0	0
IPI00064241	IKZF4	0.0011	0.657778	0.222864	0.453124
IPI00385789	-	0.001	0.575986	0.196288	0.0116684
IPI00333770	DOCK10	0.001	0	0.193044	0
IPI00301517	CXorf57	0.0009	0	0	0
IPI00221332	DNM3	0.0009	0.43862	0.211527	0.352318
IPI00384918	-	0.0009	0	0.0720377	0.453124
IPI00152082	C7orf47	0.0008	0	0	0
IPI00012792	CDH5	0.0008	0.497433	0.754406	0.0132092
IPI00745161	STEAP4	0.0007	0.327567	0.0780226	0.231764
IPI00295640	ABCA6	0.0007	0	0.0926708	0.0222523
IPI00328268	EIF4G3	0.0007	0.306284	0.174016	0.300774
IPI00009310	C9orf127	0.0007	0	0	0
IPI00395010	FLJ13231	0.0007	0	0	0.0222523
IPI00004497	BCR	0.0006	0.436893	0.0783323	0.597785
IPI00787576	LOC644070	0.0006	0	0	0
IPI00000787	PSMB9	0.0006	0.544035	0	0.319997
IPI00018206	GOT2	0.0006	0.207337	0.170099	0.217949
IPI00847815	SLC25A35	0.0006	0	0	0.22822
IPI00788911	AP1B1	0.0006	0.405612	0.204439	0.391326
IPI00021925	CPT1B	0.0006	0	0	0
IPI00057097	DNTTIP1	0.0006	0	0	0.453124
IPI00383049	LMAN1L;CPLX3	0.0004	0	0	0
IPI00339269	HSPA6	0.0004	0.313388	0.106048	0
IPI00302309	TTC17	0.0004	0	0.261289	0
IPI00015671	TUBAL3	0.0004	0.582518	0.0860198	0.391975
IPI00006130	KIAA0494	0.0004	0	0.0955857	0
IPI00513919	PAN3	0.0004	0.254019	0.102625	0.473962
IPI00375638	SAPS2	0.0004	0	0.418424	0.360793
IPI00465256	AK3	0.0003	0.366289	0.155493	0.217949
IPI00300407	SDC2	0.0003	0.412416	0.618606	0.0142903
IPI00289838	ESCO1	0.0003	0.278246	0.124302	0.265985
IPI00003016	STRN4	0.0003	0	1	0.319157
IPI00747474	-	0.0003	0	0	0
IPI00413295	GAB4	0.0003	0	0	0
IPI00171599	EFHC2	0.0003	0	0.0955857	0
IPI00375294	LAMA1	0.0003	0.596419	0.170099	0.27788
IPI00178743	ALMS1	0.0003	0.415002	0	0.399945
IPI00060459	TXNL6	0.0003	0.347003	0	0.217472
IPI00169140	-	0.0003	0	0	0
IPI00232764	ZC3H12B	0.0003	0	0.0828515	0
IPI00028579	TAF6	0.0003	0.782877	0.261251	0.308653
IPI00008493	C1orf14	0.0003	0	0	0
IPI00221125	KCNAB1	0.0003	0	0	0
IPI00003217	PSMB7	0.0002	0.544035	0	0.319997
IPI00292211	-	0.0002	0	0	0
IPI00442708	-	0.0002	0	0	0
IPI00102575	ATAD5	0.0002	0.399943	0.101584	0.453124
IPI00167953	KBTBD3	0.0002	0	0	0
IPI00005004	ZNF142	0.0002	0	0.11033	0.453124
IPI00005729	FGF3	0.0002	0.547246	0.213919	0.264397
IPI00220737	NCAM1	0.0002	0.394484	0	0.201391
IPI00289654	PRDM16	0.0002	0.705946	0.22371	0.33675
IPI00292671	TOP3B	0.0002	0.244024	0.166435	0.255243
IPI00001661	RCC1	0.0002	0.43895	0.160685	0.235397
IPI00332936	ZC3HAV1	0.0002	0.182887	0.0720377	0.453124
IPI00451132	PDE2A	0.0002	0.51277	0.155493	0.597785
IPI00465296	XPO6	0.0002	0.0470943	0.204439	0.453124
IPI00221106	SF3B2	0.0002	0.307156	0.326534	0.291396
IPI00174345	SPAG17	0.0002	0	0	0.300774
IPI00173947	SV2C	0.0002	0	0	0.186036
IPI00793049	B3GNT4	0.0002	0	0	0
IPI00021794	CTSA	0.0002	0.211709	0.168422	0.268654
IPI00151888	DOCK9	0.0002	0.571609	0.211646	0.591351
IPI00009688	PIP5K2A	0.0002	0.209722	0.0639423	0
IPI00446113	APBA2	0.0002	0	0	0
IPI00432873	GTF2IRD2	0.0002	0	0.11033	0.453124
IPI00183703	AMICA1	0.0001	0.517672	0	0.0165385
IPI00294542	FRY	0.0001	0	0	0.0222523
IPI00644865	FRMD4A	0.0001	0	0.261289	0.221986
IPI00847939	-	0.0001	0	0	0
IPI00061263	TRIM65	0.0001	0	0	0
IPI00384140	ESR2	0.0001	0	0	0
IPI00102827	SRCRB4D	0.0001	0	0	0.0201053
IPI00152842	HSPG2	0.0001	0.375303	0.212001	0.0134157
IPI00217283	PLEKHM2	0.0001	0.273287	0.179358	0.359056
IPI00012795	EIF3S2	0.0001	0.291334	0.199042	0.373544
IPI00033349	PREB	0.0001	0.302663	0.222707	0.296404
IPI00021800	CASP1	0.0001	0.458337	0.181388	0.597785
IPI00470883	STAG2	0.0001	0.441503	0.418424	0.259093
IPI00187144	C9orf52	0.0001	0	0	0
IPI00418787	-	0.0001	0	0	0
IPI00107617	MXI1	0.0001	0.531984	0.0833331	0.453124
IPI00221280	OBP2A	0.0001	0.401991	0.0639423	0
IPI00176099	C16orf65	0.0001	0	0	0
IPI00060423	CTHRC1	0.0001	0.703962	0.185225	0
IPI00385085	GLT8D1	0.0001	0	0	0.279746
IPI00024312	FGD1	0.0001	0.429875	0.200877	0.423706
IPI00022134	RAB1B	0.0001	0.322474	0.230857	0.264397
IPI00029155	SIGIRR	0.0001	0.646423	0.28514	0.0222523
IPI00006752	MAP4K4	0.0001	0.428155	0.225762	0.359056
IPI00745418	-	0.0001	0	0	0
IPI00643028	ARHGEF1	0.0001	0	0	0
IPI00743180	-	0.0001	0	0	0
IPI00301812	SMOC1	0.0001	0.463082	0.0955857	0
IPI00290544	GDAP1	0.0001	0.167895	0	0.359056
IPI00746665	-	0.0001	0	0	0
IPI00414481	GTF3C1	0.0001	0	0	0
IPI00023013	UTY	0.0001	0.354473	0.0794621	0.453124
IPI00290380	ALPPL2	0.0001	0.209722	0.0656764	0.0136292
IPI00514534	SLC22A7	0.0001	0.0506254	0	0.0145378
IPI00168901	BEST3	0.0001	0	0	0.337645
IPI00000024	PCDH1	0.0001	0.27238	0.0955857	0.0146685
IPI00006298	PPIG	0.0001	0.302221	0.0668988	0.236413
IPI00054459	LOC731568	0.0001	0	0	0
IPI00398020	ODZ3	0.0001	0.463082	0	0.0222523
IPI00304706	ALPK1	0.0001	0.256491	0.0953909	0
IPI00784869	DNAH10	0.0001	0.0527025	0.0781012	0.329599
IPI00306470	SEZ6L2	0.0001	0	0	0.240678
IPI00657645	XRN1	0.0001	0.240239	0.177812	0.455214
IPI00007138	DLGAP4	0.0001	0.322369	0.418424	0.0314975
IPI00016979	CLUAP1	0.0001	0	0	0
IPI00179953	NASP	0.0001	0.459806	0.178608	0.453124
IPI00018323	GJB4	0.0001	0.332035	0	0.316455
IPI00296176	F9	0.0001	0.39538	0.0834605	0.178563
IPI00853194	ADAMTSL1	0.0001	0	0.0862481	0
IPI00552952	-	0.0001	0	0	0
IPI00015826	ABCB10	0.0001	0.0646575	0.166435	0.177107
IPI00018071	SLC6A15	0.0001	0.18261	0	0.0171568
IPI00383913	-	0.0001	0	0	0
IPI00028501	LRRC27	0.0001	0	0	0
IPI00639866	ZNF382	0.0001	0.529625	0.11033	0.453124
IPI00102259	HDGFL1	0.0001	0	0	0
IPI00442695	-	0.0001	0	0	0
IPI00008381	ZNF696	0.0001	0	0.11033	0.453124
IPI00329707	BCORL1	0.0001	0.354473	0	0.453124
IPI00219676	DNTT	0.0001	0.251002	0.0626596	0.453124
IPI00748960	-	0.0001	0	0	0
IPI00008293	LOC149224	0.0001	0	0	0
IPI00251783	ANKRD17	0.0001	0	0.100881	0.453124
IPI00399159	FLJ42289	0.0001	0	0	0
IPI00012491	GUCY2C	0.0001	0.424124	0.17285	0.0222523

## Sheet: NME2
SAINT (ROCS N Stage)							SAINT (ROCS R Stage)							SAINT (ROCS S Stage)
IPI	HGNC	PSAINT	simBP(cB,cP)	simMF(cB,cP)	simCC(cB,cP)		IPI	HGNC	PSAINT	simBP(cB,cP)	simMF(cB,cP)	simCC(cB,cP)		IPI	HGNC	PSAINT	simBP(cB,cP)	simMF(cB,cP)	simCC(cB,cP)
IPI00026260	NME2	1	1	1	1		IPI00026260	NME2	0.9814	1	1	1		IPI00026260	NME2	0.9986	1	1	1
IPI00012048	NME1	0.9909	0.990601	1	0.531749		IPI00012048	NME1	0.7721	0.990601	1	0.531749		IPI00012048	NME1	0.7788	0.990601	1	0.531749
IPI00759646	ACP1	0.9251	0.472179	0.174988	0.290981		IPI00759646	ACP1	0.0018	0.472179	0.174988	0.290981		IPI00169307	ARHGAP21	0.0008	0.273949	0.228621	0.261978
IPI00029091	-	0.8564	0	0	0		IPI00155168	PTPRC	0.0009	0.467679	0.181754	0.0159295		IPI00024719	HAT1	0.0004	0.293393	0.333965	0.537268
IPI00185072	-	0.4489	0.244146	0.211096	0		IPI00185072	-	0.0005	0.244146	0.211096	0		IPI00215790	RPL38	0.0003	0.334109	0.352497	0.465745
IPI00418790	EML5	0.3599	0	0	0		IPI00017334	PHB	0.0001	0.425291	0.196097	0.333253		IPI00216298	TXN	0.0003	0.858781	0.167365	0.680888
IPI00043215	IGSF1	0.1269	0.273949	0.164891	0.0238388		IPI00216691	PFN1	0.0001	0.542812	0.180361	0.327653		IPI00029744	SSBP1	0.0003	0.294541	0.378138	0.216889
IPI00007765	HSPA9	0.0459	0.558032	0.497215	0.216889		IPI00329200	RANBP5	0.0001	0	0	0		IPI00217966	LDHA	0.0001	0.207243	0.169363	0.708793
IPI00047476	LOC139735	0.031	0	0	0		IPI00291006	MDH2	0.0001	0.467058	0.162135	0.318256		IPI00183462	DIS3	0.0001	0.266314	0.293601	0.458216
IPI00419585	PPIA;PPIAL3;LOC654188	0.0306	0	0	0		IPI00645616	CTGLF3	0.0001	0.597731	0.273503	0		IPI00465430	XRCC6	0.0001	0	0	0
IPI00550091	CXorf34	0.0306	0.291851	0.269419	0.331695		IPI00219156	RPL30	0.0001	0.334109	0.352497	0.465745		IPI00385156	ISYNA1	0.0001	0	0	0
IPI00847565	LOC283481	0.0251	0	0	0		IPI00032826	ST13	0.0001	0.286597	0.391803	0.708793		IPI00006935	EIF5A2	0.0001	0.453179	0.302429	0.495876
IPI00647752	OTUD7B	0.0243	0.309581	0.384184	0.369669		IPI00015018	PPA1	0.0001	0.357847	0.244663	0.708793		IPI00015018	PPA1	0.0001	0.357847	0.244663	0.708793
IPI00032959	GPD1L	0.0238	0.357847	0.281262	0.187595		IPI00300601	ENOSF1	0.0001	0.241275	0.324088	0.331695		IPI00303207	ABCE1	0.0001	0.310351	0.382512	0.331695
IPI00414315	EPS8L2	0.0235	0	0	0.425732		IPI00021828	CSTB	0.0001	0.467087	0.192887	0.336758		IPI00026119	UBE1	0.0001	0.594703	0.421265	0
IPI00000874	PRDX1	0.0235	0.425485	0.169363	0.287078		IPI00024983	RTN2	0.0001	0.273949	0	0.229669		IPI00301107	IPO11	0.0001	0.0445952	0.205582	0.537268
IPI00444388	-	0.0201	0	0	0		IPI00297045	MKLN1	0.0001	0.273949	0.420762	0.425732		IPI00076042	-	0.0001	0	0	0
IPI00061460	FBXO17	0.0198	0.244468	0.3962	0.258422									IPI00032598	ETV3	0.0001	0.553965	0.632079	0.537268
IPI00376005	EIF5A	0.0188	0.476834	0.278096	0.394075									IPI00180305	UBR4	0.0001	0	0.307969	0.419188
IPI00418739	LOC401233	0.017	0	0	0									IPI00071360	ACF	0.0001	0.277101	0.266713	0.23103
IPI00011420	BAK1	0.0168	0	0	0									IPI00220895	SIM2	0.0001	0.531229	0.673899	0.537268
IPI00152159	GSG1L	0.016	0	0	0.0263845
IPI00296388	BAZ2A	0.0159	0.314556	0.330582	0.234474
IPI00069270	NCOA3	0.0151	0	0	0
IPI00185568	BSPRY	0.0143	0	0.411012	0.425732
IPI00304706	ALPK1	0.0136	0.612438	0.621816	0
IPI00444701	ZCCHC23	0.0113	0	0	0
IPI00746416	LOC136288	0.0109	0	0	0
IPI00076042	-	0.01	0	0	0
IPI00788083	BAHCC1	0.0099	0	0	0
IPI00304053	FLJ31438	0.0095	0	0	0
IPI00002468	UBIAD1	0.0081	0.41702	0.322555	0.351445
IPI00796440	PXMP2	0.0076	0	0.420762	0.225611
IPI00218084	EIF5AL1	0.0075	0	0	0
IPI00171791	NIN	0.0073	0.0460041	0.514926	0.259344
IPI00374563	AGRN	0.007	0.415002	0.164891	0.01466
IPI00011650	TREH	0.007	0.151979	0.151476	0.014126
IPI00032128	KIAA0953	0.0069	0	0	0
IPI00009101	SRCAP	0.0064	0.41712	0.45883	0.38608
IPI00216920	PLCB1	0.0058	0.501176	0.268361	0.512141
IPI00456626	TXLNB	0.0053	0	0	0.425732
IPI00183706	KIF19	0.0051	0.0551245	0.476777	0.200546
IPI00016459	TAF7L	0.0049	0.357479	0.26275	0.258617
IPI00017334	PHB	0.0045	0.425291	0.196097	0.333253
IPI00784017	KIAA1324L	0.0043	0	0	0.0263845
IPI00419518	BRCTD1;ANKRD32	0.0043	0	0	0.322895
IPI00216711	KRTAP11-1	0.004	0	0	0.146447
IPI00296161	IL1RL1	0.0039	0.309581	0.177041	0.0161103
IPI00022057	AKAP4	0.0036	0.144485	0.18626	0.470462
IPI00220391	RYR1	0.0036	0	0	0
IPI00163185	CENTG3	0.0036	0.597731	0.419946	0.425732
IPI00297412	CADPS	0.0035	0.0503624	0.353755	0.561524
IPI00216298	TXN	0.0034	0.858781	0.167365	0.680888
IPI00003965	USP7	0.003	0.483458	0.191897	0.278169
IPI00155168	PTPRC	0.0028	0.467679	0.181754	0.0159295
IPI00384157	TDP1	0.0025	0.362522	0.297386	0.537268
IPI00376727	LOC392222	0.0025	0	0	0
IPI00445200	ALDH18A1	0.0024	0	0	0
IPI00006865	SEC22B	0.0024	0	0	0
IPI00736446	LOC646670	0.0024	0	0	0
IPI00020999	ENPP3	0.0023	0.687786	0.278096	0.26417
IPI00103741	SSH1	0.0021	0.429189	0.195555	0.918045
IPI00297045	MKLN1	0.0021	0.273949	0.420762	0.425732
IPI00438229	TRIM28	0.002	0.456338	0.438771	0.24164
IPI00166578	DKFZp761P0423	0.002	0	0	0
IPI00221325	RANBP2	0.0019	0.199315	0.257073	0.495876
IPI00749462	C14orf121	0.0019	0	0	0
IPI00026833	ADSS	0.0018	0.666065	0.371234	0.708793
IPI00003949	UBE2N	0.0018	0.284297	0.462276	0.394075
IPI00026445	POLR1B	0.0018	0.258254	0.37083	0.234474
IPI00789872	VPS39	0.0016	0	0	0
IPI00002184	HTR1B	0.0015	0.537463	0.174988	0.233161
IPI00009268	ACY1	0.0014	0.277999	0.244663	0.708793
IPI00217662	C11orf35	0.0013	0	0	0
IPI00150496	ZNF438	0.0013	0	0.54112	0.537268
IPI00640006	GDI2	0.0011	0.69724	0.161583	0.569026
IPI00783246	AGBL1	0.0011	0.165742	0.269762	0.708793
IPI00794008	41156	0.001	0	0	0
IPI00100660	ZNF423	0.001	0.516954	0.426234	0.537268
IPI00148061	LDHAL6A	0.001	0.217023	0.16407	0.425732
IPI00032460	LSM2	0.001	0.266314	0.278096	0.492272
IPI00329583	SPATA5	0.001	0.400148	0.620133	0.331695
IPI00011642	PTPRD	0.0009	0	0	0
IPI00295386	CBR1	0.0009	0.182345	0.156362	0.425732
IPI00024719	HAT1	0.0009	0.293393	0.333965	0.537268
IPI00328709	GREM2	0.0009	0.162342	0.220071	0
IPI00028492	THSD7B	0.0009	0	0	0.0263845
IPI00216989	GPRIN3	0.0008	0	0	0
IPI00477740	MGC87315	0.0008	0.291851	0.306361	0
IPI00399050	-	0.0008	0.505932	0.277986	0.0238388
IPI00298301	MYH3	0.0008	0.316897	0.431794	0.447405
IPI00413998	CTGLF2	0.0008	0.597731	0.273503	0
IPI00006644	PLXNB1	0.0008	0.524209	0.169363	0.0649639
IPI00219072	STK11	0.0008	0.623484	0.454011	0.708793
IPI00642604	DCC	0.0006	0	0	0
IPI00031030	APLP2	0.0006	0.397866	0.392834	0.481622
IPI00216691	PFN1	0.0006	0.542812	0.180361	0.327653
IPI00014238	KARS	0.0006	0.23234	0.382512	0.553902
IPI00027834	HNRPL	0.0006	0.321272	0.443746	0.254483
IPI00385115	-	0.0006	0	0	0
IPI00032063	LRP1B	0.0006	0.0538563	0.255754	0.0194895
IPI00003566	HOMER1	0.0006	0.362084	0	0.475494
IPI00829981	-	0.0006	0	0	0
IPI00021075	SLC43A1	0.0006	0.210924	0	0.0203427
IPI00003591	PSCDBP	0.0006	0.554262	0.420762	0.245038
IPI00243602	CLEC4G	0.0005	0	0.222161	0.0263845
IPI00152542	DMXL2	0.0005	0	0.192563	0.220583
IPI00023596	HRH4	0.0005	0	0	0.0263845
IPI00006561	KIAA0317	0.0005	0.195577	0.217257	0.14277
IPI00220014	IDI1	0.0005	0.248256	0.233425	0.529645
IPI00031506	HCN1	0.0005	0.0460041	0.427992	0.598153
IPI00245135	RNASEH2B	0.0005	0.310351	0	0.23103
IPI00006197	NVL	0.0005	0	0.620133	0.25354
IPI00816525	STS	0.0004	0	0	0
IPI00083708	BAT2D1	0.0004	0	0.213186	0
IPI00419903	LOC554235	0.0004	0.489205	0.266713	0
IPI00028955	BOP1	0.0004	0.383	0.420762	0.23103
IPI00292445	CXXC1	0.0004	0.334154	0.313608	0.245079
IPI00008552	TXNL2	0.0004	0.344541	0.27108	0.221566
IPI00024766	PLXNC1	0.0004	0.579322	0.277986	0.14277
IPI00167215	HEPACAM	0.0004	0.592289	0	0.30241
IPI00016621	AP2A2	0.0004	0.329137	0.0801671	0.426543
IPI00010063	RP13-347D8.3	0.0004	0	0	0
IPI00400774	DACH1	0.0004	0.455066	0.580271	0.336758
IPI00384634	KIAA0922	0.0004	0	0	0.0263845
IPI00445889	-	0.0004	0	0	0
IPI00307757	PITPNM3	0.0004	0.196976	0.247099	0.0220702
IPI00107155	TMEM103	0.0004	0	0	0
IPI00292836	KIAA1529	0.0003	0	0	0.0263845
IPI00014312	CUL3	0.0003	0.476834	0.177041	0.234474
IPI00066543	PDE5A	0.0003	0.561487	0.385224	0.708793
IPI00411656	PCLO	0.0003	0	0	0
IPI00020903	AFF2	0.0003	0.35027	0.265322	0.294261
IPI00413214	KPNA5	0.0003	0.0471558	0.205582	0.284916
IPI00168982	OR4M1	0.0003	0.196378	0	0.0263845
IPI00297450	C12orf26	0.0003	0	0	0
IPI00164946	FIGN	0.0003	0	0.504669	0.280315
IPI00444476	-	0.0003	0	0	0
IPI00556358	CRB1	0.0003	0	0	0
IPI00010720	CCT5	0.0003	0.193759	0.497215	0.408086
IPI00216283	PTPRZ1	0.0003	0	0	0
IPI00009636	MS4A7	0.0003	0	0	0.0263845
IPI00147874	NANS	0.0003	0.257069	0.34645	0.425732
IPI00647650	EIF3S3	0.0003	0.344272	0.328657	0.442911
IPI00446340	IFNAR1	0.0003	0	0	0
IPI00218094	KIAA1618	0.0003	0	0	0
IPI00006658	PIN4	0.0003	0.294446	0.297386	0.25935
IPI00005826	HERC2	0.0003	0	0	0
IPI00442307	KCNAB2	0.0003	0.136852	0.18135	0.461065
IPI00289822	RAPH1	0.0003	0	0	0
IPI00296524	ARSK	0.0003	0	0.258304	0
IPI00073196	LTBP3	0.0003	0.286425	0.307969	0
IPI00845473	GBA	0.0003	0.393855	0.232627	0.237247
IPI00383123	BCL2L11	0.0003	0.454925	0.420762	0.509193
IPI00748767	-	0.0003	0	0	0
IPI00794464	XIRP1	0.0003	0.459205	0.230782	0.0135824
IPI00018776	ZNF445	0.0003	0.438957	0.673899	0.537268
IPI00024382	CLASP2	0.0003	0	0	0
IPI00386884	PTPN5	0.0003	0	0	0
IPI00217024	MAP4K3	0.0003	0.492374	0.573874	0
IPI00100453	DENND4C	0.0003	0	0	0.0263845
IPI00010882	DFFA	0.0003	0.555553	0.197632	0.680888
IPI00019038	LYZ	0.0003	0.376877	0.177041	0
IPI00021298	KRT20	0.0003	0.380236	0.200789	0.248086
IPI00102796	XAGE3	0.0003	0	0	0
IPI00472426	ZNF780B	0.0001	0.553965	0.54112	0.537268
IPI00291215	PARP14	0.0001	0	0.320086	0.489718
IPI00015713	CDKAL1	0.0001	0.282734	0.27171	0.0263845
IPI00410127	TACC2	0.0001	0	0.212223	0.334083
IPI00012164	-	0.0001	0	0	0
IPI00001813	KIAA1542	0.0001	0.395865	0.251096	0.537268
IPI00445310	CEP164	0.0001	0.272325	0	0.474214
IPI00299169	TMCO4	0.0001	0	0	0.0263845
IPI00328268	EIF4G3	0.0001	0.41649	0.287333	0.199003
IPI00032988	TSHZ2	0.0001	0.553965	0.632079	0.537268
IPI00012066	PCBP2	0.0001	0.344541	0.394305	0.618097
IPI00335421	FIGNL1	0.0001	0.524188	0.511269	0.537268
IPI00296421	EHBP1L1	0.0001	0	0	0
IPI00247202	ZNF404	0.0001	0.553965	0.54112	0.537268
IPI00012433	F8A2;F8A1;F8A3	0.0001	0	0.26275	0.537268
IPI00643994	CAPN5	0.0001	0.23599	0.175416	0.292521
IPI00412252	RAPGEF5	0.0001	0.317315	0.161583	0.537268
IPI00023464	MLLT10	0.0001	0.427058	0.673899	0.537268
IPI00009104	RUVBL2	0.0001	0.527319	0.452629	0.251498
IPI00219757	-	0.0001	0.49246	0.299493	0.708793
IPI00005745	SPTLC1	0.0001	0.43371	0.29182	0.183855
IPI00024175	PSMA7	0.0001	0.471394	0.184182	0.245079
IPI00299573	-	0.0001	0.334109	0.352497	0.412924
IPI00003166	PLA2G4C	0.0001	0	0	0
IPI00018352	UCHL1	0.0001	0.383	0.169363	0.590155
IPI00152328	MGC26647	0.0001	0	0	0
IPI00062958	PEX11G	0.0001	0	0	0.225611
IPI00413362	SIPA1L1	0.0001	0.514168	0	0.547765
IPI00852767	FLJ35220	0.0001	0	0	0
IPI00290395	RALGDS	0.0001	0.169852	0	0.708793
IPI00010843	APBB1	0.0001	0.379194	0.180361	0.980792
IPI00102106	CAPZA3	0.0001	0.325174	0.230782	0.19621
IPI00166257	-	0.0001	0	0	0
IPI00001717	INSL5	0.0001	0	0.209629	0
IPI00216174	VAPB	0.0001	0.36891	0.18473	0.285372
IPI00026801	GJB3	0.0001	0.648393	0	0.014126
IPI00151366	TRPM6	0.0001	0.46675	0.523296	0.0263845
IPI00107487	WHSC1	0.0001	0.284297	0.370864	0.300731
IPI00798227	STX4	0.0001	0.191523	0.184182	0.417008
IPI00011385	LOXL3	0.0001	0.171728	0.233425	0.0194921
IPI00549389	C9orf32	0.0001	0.170851	0.355891	0.537268
IPI00055753	MTFMT	0.0001	0.472442	0.269419	0.331695
IPI00430472	ASCC3	0.0001	0	0.495267	0.232115
IPI00293128	EXT1	0.0001	0.374461	0.278416	0.229669
IPI00007676	HSD17B12	0.0001	0.463569	0.161583	0.275666
IPI00099463	SGPL1	0.0001	0.397962	0.151476	0.229669
IPI00014898	PLEC1	0.0001	0.386995	0.194419	0.506077
IPI00219109	GRM8	0.0001	0.572091	0	0.515905
IPI00000877	HYOU1	0.0001	0	0.647382	0.236275
IPI00004503	LAMP1	0.0001	0	0	0
IPI00305238	ASTN2	0.0001	0	0	0.0263845
IPI00000681	-	0.0001	0	0	0
IPI00008490	UNC93B1	0.0001	0.219149	0	0.187595
IPI00465065	CYP19A1	0.0001	0.283836	0.268361	0.285372
IPI00001580	FYCO1	0.0001	0	0.411012	0.0263845
IPI00845292	LOC606495	0.0001	0.171728	0.168384	0
IPI00411706	ESD	0.0001	0	0.151476	0.292419
IPI00014454	RIN1	0.0001	0.177134	0.228621	0.263208

## Sheet: PPM1B
SAINT (ROCS N Stage)							SAINT (ROCS R Stage)							SAINT (ROCS S Stage)
IPI	HGNC	PSAINT	simBP(cB,cP)	simMF(cB,cP)	simCC(cB,cP)		IPI	HGNC	PSAINT	simBP(cB,cP)	simMF(cB,cP)	simCC(cB,cP)		IPI	HGNC	PSAINT	simBP(cB,cP)	simMF(cB,cP)	simCC(cB,cP)
IPI00026612	PPM1B	0.9957	1	1	1		IPI00026612	PPM1B	1	1	1	1		IPI00026612	PPM1B	1	1	1	1
IPI00020950	PPM1A	0.5403	0.917321	1	0.946465		IPI00020950	PPM1A	0.547	0.917321	1	0.946465		IPI00020950	PPM1A	0.8363	0.917321	1	0.946465
IPI00168084	USP38	0.0187	0.465781	0.545546	0		IPI00456689	-	0.0037	0	0	0
IPI00784347	KRT18	0.0127	0	0	0		IPI00002966	HSPA4	0.0017	0.0556246	0.115382	0.0279405
IPI00305438	VPS16;PTPRA	0.0073	0.0787816	0.213565	0.344239		IPI00418169	ANXA2	0.001	0.0556246	0.280729	0.387218
IPI00166059	LOC554206	0.0058	0	0	0		IPI00641706	TUBB6	0.001	0	0	0
IPI00419273	CUL4A	0.0033	0.411444	0.224316	0.333793		IPI00069208	CDY1;CDY1B	0.001	0.0704908	0.203157	0.0164011
IPI00442289	-	0.003	0	0	0		IPI00025469	-	0.0007	0	0	0
IPI00152850	JAM3	0.003	0.0736585	0	0.0250466		IPI00783840	DSC3	0.0007	0	0	0
IPI00011550	ZCCHC3	0.0028	0	0.639495	0		IPI00297656	CNGB1	0.0007	0	0.0681748	0.323895
IPI00549736	ASCC2	0.0027	0	0	0		IPI00418194	SYTL2	0.0007	0.0618647	0.395718	0.0123383
IPI00018323	GJB4	0.0023	0.0556246	0	0.356194		IPI00019294	PBX4	0.0007	0.34086	0.103964	0.0125664
IPI00018087	C17orf68	0.0022	0.266128	0.215118	0.291377		IPI00027191	SAA3P	0.0007	0	0	0
IPI00744967	-	0.002	0	0	0		IPI00018042	MAGEA4	0.0007	0	0	0
IPI00554788	KRT18	0.0018	0.053786	0.266517	0.336292		IPI00217966	LDHA	0.0003	0.195914	0.183246	0.021179
IPI00786986	MBOAT2	0.0015	0	0	0		IPI00011550	ZCCHC3	0.0003	0	0.639495	0
IPI00022774	VCP	0.0013	0.388979	0.307297	0.397509		IPI00784347	KRT18	0.0003	0	0	0
IPI00029166	EMX2	0.0012	0.198715	0.266607	0.0279405		IPI00749326	ADAM32	0.0003	0	0	0
IPI00290439	SRPK1	0.0012	0.535724	0.886929	0.0279405		IPI00218993	HSPH1	0.0003	0.352971	0.115382	0.0352606
IPI00747911	-	0.001	0	0	0		IPI00219299	TLN2	0.0003	0.0586818	0.203963	0.0151218
IPI00218823	MLL4	0.001	0.39714	0.401896	0.388811		IPI00290439	SRPK1	0.0003	0.535724	0.886929	0.0279405
IPI00168314	ZNF114	0.001	0.387204	0.639495	0.0279405		IPI00297407	SLC45A4	0.0003	0.0853154	0	0.0250466
IPI00292763	CROT	0.0008	0.182741	0.163892	0.0137223		IPI00478003	A2M	0.0003	0.307439	0.183246	0.0141487
IPI00795781	-	0.0007	0	0	0
IPI00337657	NPHP3	0.0005	0.0556246	0.455253	0.0162403
IPI00217966	LDHA	0.0005	0.195914	0.183246	0.021179
IPI00398364	PPFIA3	0.0005	0.0576656	0.455253	0.0170027
IPI00011218	CSF1R	0.0005	0.691616	0.174829	0.41479
IPI00412408	BRCA2	0.0005	0.364461	0.174829	0.302726
IPI00293613	TBK1	0.0005	0.480547	0.210356	0.0165003
IPI00402273	LOC402036	0.0005	0	0	0
IPI00477695	DRD1IP	0.0003	0.0567916	0.16918	0.0167786
IPI00639992	GPATCH3	0.0003	0	0	0
IPI00607612	PHACTR1	0.0003	0	0.203504	0.018253
IPI00014069	WNT11	0.0003	0.437436	0.206876	0.0171429
IPI00027493	SLC3A2;LOC442497	0.0003	0.161512	0.260702	0.0149294
IPI00024776	CLGN	0.0003	0.364611	0.328293	0.0168233
IPI00797929	BRD2	0.0003	0	0.257836	0.0279405
IPI00414591	MICAL2	0.0003	0.216639	0.487763	0.0217998
IPI00008248	ANAPC7	0.0003	0.431606	0.284288	0.356194
IPI00168034	C22orf25	0.0003	0	0	0
IPI00220592	ITSN1	0.0003	0.0599491	0.281908	0.0143804
IPI00465113	EXDL2	0.0003	0.38467	0.51443	0.0513178
IPI00738041	LOC649009	0.0003	0	0	0
IPI00171012	PARP8	0.0003	0	0	0
IPI00033034	DLSTP	0.0002	0.179848	0.16918	0.312774
IPI00385511	TNRC6B	0.0002	0.401878	0.109761	0.338118
IPI00385794	DQX1	0.0002	0	0.377331	0.0279405
IPI00258037	RD3	0.0002	0	0	0
IPI00014168	-	0.0002	0	0	0
IPI00006252	SCYE1	0.0002	0.369446	0.204411	0.312774
IPI00015688	GPC1	0.0002	0.0754379	0.190489	0.0153407
IPI00556076	LTC4S	0.0002	0.255544	0.195145	0.015303
IPI00010843	APBB1	0.0002	0.364461	0.195145	0.0147232
IPI00019463	EIF2AK2	0.0002	0.437436	0.183246	0.021179
IPI00017878	-	0.0002	0	0	0
IPI00328183	C17orf71	0.0002	0.536521	0.455253	0
IPI00012269	MMRN1	0.0002	0.0666271	0	0.0141487
IPI00016877	PLEKHO1	0.0002	0	0	0.0254676
IPI00019533	CHI3L2	0.0002	0.205785	0.293812	0
IPI00783840	DSC3	0.0002	0	0	0
IPI00329536	EEA1	0.0002	0.0521184	0.401896	0.302726
IPI00023188	ENC1	0.0002	0	0.2497	0.0145777
IPI00383916	-	0.0002	0	0	0
IPI00002966	HSPA4	0.0002	0.0556246	0.115382	0.0279405
IPI00215979	BPGM	0.0002	0.18435	0.572483	0
IPI00479145	KRT19	0.0002	0.059725	0.210356	0.344239
IPI00853031	MRPL23	0.0002	0.498459	0.0905747	0.31579
IPI00218337	LMAN2L	0.0002	0.394059	0.0766852	0.0138096
IPI00092641	TMEM30B	0.0002	0	0	0.0250466
IPI00021192	-	0.0002	0	0	0
IPI00376496	GIT2	0.0002	0.193769	0.425544	0.0203452
IPI00382557	PNKD	0.0002	0	0.436393	0.0212436
IPI00024733	RASGRP1	0.0002	0.072961	0.350042	0.0175999
IPI00293327	P2RX4	0.0002	0.164831	0.397929	0.0139166
IPI00220391	RYR1	0.0002	0	0	0
IPI00477909	CXorf23	0.0002	0	0	0.0212436
IPI00018042	MAGEA4	0.0002	0	0	0
IPI00658099	-	0.0002	0	0	0
IPI00160622	CEP250	0.0002	0.053786	0.230661	0.37638
IPI00640773	SMG5	0.0002	0.857416	0.194329	0.0279405
IPI00012340	SFRS9	0.0002	0.230156	0.109761	0.0203452
IPI00018120	DAP3	0.0002	0.064949	0.455253	0.346987
IPI00003199	PSG9	0.0002	0	0	0
IPI00221269	TRDMT1	0.0002	0.392245	0.163892	0.0279405
IPI00020501	MYH11	0.0002	0.0548389	0.326437	0.355102
IPI00152542	DMXL2	0.0002	0	0.208348	0.0141274
IPI00001593	PRCP	0.0002	0.34615	0.284367	0.0165657
IPI00148062	SPANXB2;SPANXB1;SPANXF1	0.0002	0.065947	0	0.0279405
IPI00166991	ANKRD29	0.0002	0	0	0
IPI00414973	UBOX5;FASTKD5	0.0002	0.220856	0.27739	0.0212436
IPI00642716	MYH7B	0.0002	0	0.357146	0.355102
IPI00221160	CHRD	0.0002	0.0521184	0.183246	0
IPI00007334	ACIN1	0.0002	0.209087	0.401248	0.021179
IPI00796603	GLI4	0.0002	0	0.639495	0.0279405
IPI00019208	-	0.0002	0	0	0

## Sheet: VHL
SAINT (ROCS N Stage)							SAINT (ROCS R Stage)							SAINT (ROCS S Stage)
IPI	HGNC	PSAINT	simBP(cB,cP)	simMF(cB,cP)	simCC(cB,cP)		IPI	HGNC	PSAINT	simBP(cB,cP)	simMF(cB,cP)	simCC(cB,cP)		IPI	HGNC	PSAINT	simBP(cB,cP)	simMF(cB,cP)	simCC(cB,cP)
IPI00027626	CCT6A	0.2178	0.323974	0.279134	0.331485		IPI00290566	TCP1	0.9994	0.512536	0.279134	0.472307		IPI00290566	TCP1	0.9996	0.512536	0.279134	0.472307
IPI00027969	VHL	0.0018	1	1	1		IPI00014311	CUL2	0.9983	0.663264	0.275524	0.747383		IPI00014311	CUL2	0.9985	0.663264	0.275524	0.747383
							IPI00027626	CCT6A	0.9931	0.323974	0.279134	0.331485		IPI00027626	CCT6A	0.9976	0.323974	0.279134	0.331485
							IPI00290770	CCT3	0.9881	0	0	0		IPI00290770	CCT3	0.9955	0	0	0
							IPI00302925	CCT8	0.9858	0.323974	0.279134	0.35844		IPI00302925	CCT8	0.9948	0.323974	0.279134	0.35844
							IPI00010720	CCT5	0.9468	0.323974	0.279134	0.331485		IPI00010720	CCT5	0.9713	0.323974	0.279134	0.331485
							IPI00020008	NEDD8	0.8269	0.539463	0.275524	0.436419		IPI00020008	NEDD8	0.8987	0.539463	0.275524	0.436419
							IPI00027969	VHL	0.7845	1	1	1		IPI00027969	VHL	0.8237	1	1	1
							IPI00297779	CCT2	0.5151	0.323974	0.279134	0.331485		IPI00297779	CCT2	0.6853	0.323974	0.279134	0.331485
							IPI00018465	CCT7	0.3614	0.323974	0.279134	0.331485		IPI00018465	CCT7	0.566	0.323974	0.279134	0.331485
							IPI00026670	TCEB2	0.0047	0.596253	0.559182	0.553081		IPI00300341	TCEB1	0.5385	0.609708	0.559182	0.553081
							IPI00013109	LOC644540	0.0018	0	0	0		IPI00302927	CCT4	0.0035	0.323974	0.279134	0.331485
							IPI00300341	TCEB1	0.0008	0.609708	0.559182	0.553081		IPI00013109	LOC644540	0.0017	0	0	0
							IPI00183046	PTPN6	0.0002	0.517268	0.279666	0.575747		IPI00002133	CYP46A1	0.0002	0.519412	0.0810324	0.469572
							IPI00445890	-	0.0002	0	0	0		IPI00250716	BRWD1	0.0001	0	0	0.436419
							IPI00295999	COL9A1	0.0001	0.481546	0.088644	0		IPI00787582	LOC646184	0.0001	0	0	0
							IPI00299571	PDIA6	0.0001	0.380441	0.232555	0.417246		IPI00020127	RPA1	0.0001	0.482694	0.264227	0.285621
							IPI00291811	CARD11	0.0001	0	0	0		IPI00032561	CAB39	0.0001	0.403571	0.305073	0.575747
							IPI00003421	TBR1	0.0001	0.582906	0.136146	0.436419
							IPI00827614	LONRF2	0.0001	0.702356	0.0894036	0
							IPI00302917	ARID4B	0.0001	0.380638	0.29137	0.256179
							IPI00299627	DUOX2	0.0001	0.362857	0.08777	0.153187
							IPI00012728	ACSL1	0.0001	0.280185	0.091239	0.416764
